# Supplementary material for: Undeca­carbonyl-1κ3 C,2κ4 C,3κ4 C-[tris­(3-chloro­phen­yl)phosphine-1κP]-triangulo-triruthenium(0)
Source: Acta Crystallogr Sect E Struct Rep Online. 2010 Apr 28;66(Pt 5):m581–2. doi: 10.1107/S1600536810013826 (PMC2979078; doi:10.1107/S1600536810013826)
Supplement: Supplementary file 1 [file e-66-0m581-sup1.cif]

##############################################################################
###                                                                        ###
###        Electronic paper (Acta Crystallographica Section E)             ###
###                                                                        ###
##############################################################################
#                                                                            #
# This CIF contains the data in a paper accepted for publication in Acta     #
# Crystallographica Section E. It conforms to the requirements of Notes      #
# for Authors for Section E, and has been peer reviewed under the auspices   #
# of the IUCr Commission on Journals.                                        #
#                                                                            #
# Full details of the Crystallographic Information File format               #
# are given in the paper "The Crystallographic Information File (CIF):       #
# a New Standard Archive File for Crystallography" by S. R. Hall, F. H.      #
# Allen and I. D. Brown [Acta Cryst. (1991), A47, 655-685].                  #
#                                                                            #
# The current version of the core CIF dictionary is obtainable from          #
# ftp://ftp.iucr.org/pub/cif_core.dic. The current version number is 2.4.    #
#                                                                            #
# Software is freely available for graphical display of the structure(s) in  #
# this CIF.  For information consult the CIF home page http://www.iucr.org/  #
# cif/home.html                                                              #
#                                                                            #
# This file may be used for bona fide research purposes within the           #
# scientific community so long as proper attribution is given to the journal # 
# article from which it was obtained.                                        #
#                                                                            #
##############################################################################
                                             
data_global
_audit_creation_method     'form.cif (version 2.0)'
_journal_data_validation_number     ?
_journal_date_recd_electronic     2010-03-24
_journal_date_accepted     2010-04-14
_journal_name_full     'Acta Crystallographica, Section E'
_journal_year     2010
_journal_volume     66
_journal_issue      5
_journal_page_first     m581
_journal_page_last     m582
_journal_paper_category     QM
_journal_coeditor_code     SJ2762
_publ_contact_author_name     'Omar bin Shawkataly'
_publ_contact_author_address
;
      Chemical Sciences Programme
      School of Distance Education
      Universiti Sains Malaysia
      11800 USM, Penang
      Malaysia
;
_publ_contact_author_email     'omarsa@usm.my'
_publ_contact_author_fax     '+60-4-657-6000'
_publ_contact_author_phone     '+60-4-653-3936'
_publ_section_title
;\
Undecacarbonyl-1\k^3^<i>C</i>,2\k^4^<i>C</i>,3\k^4^<i>C</i>-[tris(3-\
chlorophenyl)phosphine-1\k<i>P</i>]-<i>triangulo</i>-triruthenium(0)
;
loop_
    _publ_author_name
    _publ_author_footnote
    _publ_author_address
    'Omar bin Shawkataly'
;
      On secondment to: Multimedia University, Melaka Campus,
      Jalan Ayer Keroh Lama, 74750 Melaka, Malaysia.
;
;
      Chemical Sciences Programme
      School of Distance Education
      Universiti Sains Malaysia
      11800 USM, Penang
      Malaysia
;
    'Mohd. Aslam A. Pankhi' ?
;
      Chemical Sciences Programme
      School of Distance Education
      Universiti Sains Malaysia
      11800 USM, Penang
      Malaysia
;
    'Chin Sing Yeap'
;
      Thomson Reuters ResearcherID: A-5523-2009.
;
;
      X-ray Crystallography Unit
      School of Physics
      Universiti Sains Malaysia
      11800 USM, Penang
      Malaysia
;
    'Hoong-Kun Fun'
;
      Thomson Reuters ResearcherID: A-3561-2009.
      Additional correspondence author, e-mail: hkfun@usm.my.
;
;     X-ray Crystallography Unit
      School of Physics
      Universiti Sains Malaysia
      11800 USM, Penang
      Malaysia
;
data_I
_audit_creation_method     SHELXL-97
_chemical_name_systematic
;
Undecacarbonyl-1\k^3^<i>C</i>,2\k^4^<i>C</i>,3\k^4^<i>C</i>-[tris(3-
chlorophenyl)phosphine-1\k<i>P</i>]-<i>triangulo</i>-triruthenium(0)
;
_chemical_name_common     ?
_chemical_formula_moiety     'C29 H12 Cl3 O11 P Ru3'
_chemical_formula_sum     'C29 H12 Cl3 O11 P Ru3'
_chemical_formula_iupac     '[Ru3 (C18 H12 Cl3 P) (C O)11]'
_chemical_formula_weight     976.92
_chemical_melting_point     ?
_symmetry_cell_setting     monoclinic
_symmetry_space_group_name_H-M     'C 2/c'
_symmetry_space_group_name_Hall     '-C 2yc'
loop_
    _symmetry_equiv_pos_as_xyz
    'x, y, z'
    '-x, y, -z+1/2'
    'x+1/2, y+1/2, z'
    '-x+1/2, y+1/2, -z+1/2'
    '-x, -y, -z'
    'x, -y, z-1/2'
    '-x+1/2, -y+1/2, -z'
    'x+1/2, -y+1/2, z-1/2'
_cell_length_a     21.8834(6)
_cell_length_b     17.1060(5)
_cell_length_c     18.4776(5)
_cell_angle_alpha     90.00
_cell_angle_beta     107.766(2)
_cell_angle_gamma     90.00
_cell_volume     6587.0(3)
_cell_formula_units_Z     8
_cell_measurement_reflns_used     9924
_cell_measurement_theta_min     2.52
_cell_measurement_theta_max     30.08
_cell_measurement_temperature     100.00(10)
_exptl_crystal_description     'block'
_exptl_crystal_colour     'orange'
_exptl_crystal_size_max     0.24
_exptl_crystal_size_mid     0.19
_exptl_crystal_size_min     0.12
_exptl_crystal_density_diffrn     1.970
_exptl_crystal_density_meas     ?
_exptl_crystal_density_method     'not measured'
_exptl_crystal_F_000     3776
_exptl_absorpt_coefficient_mu     1.708
_exptl_absorpt_correction_type     'multi-scan'
_exptl_absorpt_process_details     '(<i>SADABS</i>; Bruker, 2009)'
_exptl_absorpt_correction_T_min     0.6857
_exptl_absorpt_correction_T_max     0.8200
_exptl_special_details
;
The crystal was placed in the cold stream of an Oxford Cryosystems Cobra
open-flow nitrogen cryostat (Cosier & Glazer, 1986) operating at 100.0 (1) K.
;
_diffrn_ambient_temperature     100
_diffrn_radiation_type     MoK\a
_diffrn_radiation_wavelength     0.71073
_diffrn_radiation_source     'fine-focus sealed tube'
_diffrn_radiation_monochromator     graphite
_diffrn_measurement_device_type
;
Bruker SMART APEXII CCD area-detector diffractometer
;
_diffrn_measurement_method     '\f and \w scans'
_diffrn_detector_area_resol_mean     ?
_diffrn_reflns_number     39715
_diffrn_reflns_av_R_equivalents     0.0437
_diffrn_reflns_av_sigmaI/netI     0.0403
_diffrn_reflns_theta_min     1.95
_diffrn_reflns_theta_max     30.15
_diffrn_reflns_theta_full     30.15
_diffrn_measured_fraction_theta_max     0.994
_diffrn_measured_fraction_theta_full     0.994
_diffrn_reflns_limit_h_min     -30
_diffrn_reflns_limit_h_max     30
_diffrn_reflns_limit_k_min     -21
_diffrn_reflns_limit_k_max     24
_diffrn_reflns_limit_l_min     -26
_diffrn_reflns_limit_l_max     25
_diffrn_standards_number     0
_diffrn_standards_interval_count     .
_diffrn_standards_interval_time     .
_diffrn_standards_decay_%     ?
_refine_special_details
;
Refinement of <i>F</i>^2^ against ALL reflections. The weighted <i>R</i>-factor
wR and goodness of fit <i>S</i> are based on <i>F</i>^2^, conventional
<i>R</i>-factors <i>R</i> are based on <i>F</i>, with <i>F</i> set to zero for
negative <i>F</i>^2^. The threshold expression of <i>F</i>^2^ >
\s(<i>F</i>^2^) is used only for calculating <i>R</i>-factors(gt) etc. and is
not relevant to the choice of reflections for refinement. <i>R</i>-factors
based on <i>F</i>^2^ are statistically about twice as large as those based on
<i>F</i>, and <i>R</i>- factors based on ALL data will be even larger.
;
_reflns_number_total     9694
_reflns_number_gt     7635
_reflns_threshold_expression     I>2\s(I)
_refine_ls_structure_factor_coef     Fsqd
_refine_ls_matrix_type     full
_refine_ls_R_factor_all     0.0560
_refine_ls_R_factor_gt     0.0400
_refine_ls_wR_factor_gt     0.0992
_refine_ls_wR_factor_ref     0.1107
_refine_ls_goodness_of_fit_ref     1.026
_refine_ls_restrained_S_all     1.026
_refine_ls_number_reflns     9694
_refine_ls_number_parameters     425
_refine_ls_number_restraints     0
_refine_ls_hydrogen_treatment     constr
_refine_ls_weighting_scheme     calc
_refine_ls_weighting_details
        'calc w=1/[\s^2^(Fo^2^)+(0.0605P)^2^+18.2026P] where P=(Fo^2^+2Fc^2^)/3'
_atom_sites_solution_hydrogens     geom
_atom_sites_solution_primary     direct
_atom_sites_solution_secondary     difmap
_refine_ls_shift/su_max     0.002
_refine_ls_shift/su_mean     0.000
_refine_diff_density_max     2.257
_refine_diff_density_min     -1.158
_refine_ls_extinction_method     none
_refine_ls_extinction_coef     ?
loop_
    _atom_type_symbol
    _atom_type_description
    _atom_type_scat_dispersion_real
    _atom_type_scat_dispersion_imag
    _atom_type_scat_source
    'C' 'C' 0.0033 0.0016
                         'International Tables Vol C Tables 4.2.6.8 and 6.1.1.4'
    'H' 'H' 0.0000 0.0000
                         'International Tables Vol C Tables 4.2.6.8 and 6.1.1.4'
    'O' 'O' 0.0106 0.0060
                         'International Tables Vol C Tables 4.2.6.8 and 6.1.1.4'
    'P' 'P' 0.1023 0.0942
                         'International Tables Vol C Tables 4.2.6.8 and 6.1.1.4'
    'Cl' 'Cl' 0.1484 0.1585
                         'International Tables Vol C Tables 4.2.6.8 and 6.1.1.4'
    'Ru' 'Ru' -1.2594 0.8363
                         'International Tables Vol C Tables 4.2.6.8 and 6.1.1.4'
_computing_data_collection     'APEX2 (Bruker, 2009)'
_computing_cell_refinement     'SAINT (Bruker, 2009)'
_computing_data_reduction     'SAINT (Bruker, 2009)'
_computing_structure_solution     'SHELXTL (Sheldrick, 2008)'
_computing_structure_refinement     'SHELXTL (Sheldrick, 2008)'
_computing_molecular_graphics     'SHELXTL (Sheldrick, 2008)'
_computing_publication_material
;
SHELXTL (Sheldrick, 2008) and PLATON (Spek, 2009)
;
loop_
    _atom_site_type_symbol
    _atom_site_label
    _atom_site_fract_x
    _atom_site_fract_y
    _atom_site_fract_z
    _atom_site_U_iso_or_equiv
    _atom_site_adp_type
    _atom_site_calc_flag
    _atom_site_refinement_flags
    _atom_site_occupancy
    _atom_site_disorder_assembly
    _atom_site_disorder_group
    Ru Ru1 0.265976(11) 0.441176(16) 0.750536(14) 0.01723(7) Uani d . 1 . .
    Ru Ru2 0.320122(13) 0.531715(18) 0.887920(15) 0.02321(8) Uani d . 1 . .
    Ru Ru3 0.398579(12) 0.484230(17) 0.797051(16) 0.02177(7) Uani d . 1 . .
    Cl Cl1 0.09752(5) 0.27671(6) 0.46981(5) 0.0353(2) Uani d . 1 . .
    Cl Cl2 0.09334(6) 0.46270(8) 1.01036(6) 0.0443(3) Uani d . 1 . .
    Cl Cl3 0.12225(5) 0.73140(6) 0.79389(6) 0.03193(19) Uani d . 1 . .
    P P1 0.15807(4) 0.42273(5) 0.74605(5) 0.01757(16) Uani d . 1 . .
    O O1 0.22735(13) 0.59340(17) 0.65962(15) 0.0311(6) Uani d . 1 . .
    O O2 0.27915(13) 0.36091(19) 0.60988(15) 0.0372(7) Uani d . 1 . .
    O O3 0.30269(12) 0.28275(16) 0.83071(15) 0.0291(6) Uani d . 1 . .
    O O4 0.29618(14) 0.68820(18) 0.80133(16) 0.0373(7) Uani d . 1 . .
    O O5 0.3271(2) 0.3759(2) 0.9712(2) 0.0693(13) Uani d . 1 . .
    O O6 0.44161(14) 0.5858(2) 1.00971(16) 0.0422(7) Uani d . 1 . .
    O O7 0.21662(16) 0.5775(3) 0.95945(19) 0.0553(10) Uani d . 1 . .
    O O8 0.52487(13) 0.56379(18) 0.88341(19) 0.0401(7) Uani d . 1 . .
    O O9 0.43184(15) 0.39590(19) 0.67010(19) 0.0409(7) Uani d . 1 . .
    O O10 0.36786(15) 0.62871(19) 0.6937(2) 0.0435(8) Uani d . 1 . .
    O O11 0.43524(14) 0.33874(19) 0.89892(19) 0.0471(9) Uani d . 1 . .
    C C1 0.11003(15) 0.3518(2) 0.67796(19) 0.0212(6) Uani d . 1 . .
    C C2 0.12037(15) 0.3422(2) 0.60809(19) 0.0236(7) Uani d . 1 . .
    H H2A 0.1532 0.3695 0.5970 0.028 Uiso calc R 1 . .
    C C3 0.08139(16) 0.2915(2) 0.55467(19) 0.0257(7) Uani d . 1 . .
    C C4 0.03140(17) 0.2512(2) 0.5694(2) 0.0289(8) Uani d . 1 . .
    H H4A 0.0054 0.2180 0.5331 0.035 Uiso calc R 1 . .
    C C5 0.02093(17) 0.2612(2) 0.6382(2) 0.0312(8) Uani d . 1 . .
    H H5A -0.0125 0.2345 0.6485 0.037 Uiso calc R 1 . .
    C C6 0.05988(16) 0.3110(2) 0.6931(2) 0.0267(7) Uani d . 1 . .
    H H6A 0.0524 0.3171 0.7397 0.032 Uiso calc R 1 . .
    C C7 0.10694(15) 0.5099(2) 0.72235(18) 0.0194(6) Uani d . 1 . .
    C C8 0.12995(15) 0.5795(2) 0.76087(19) 0.0229(7) Uani d . 1 . .
    H H8A 0.1693 0.5802 0.7988 0.028 Uiso calc R 1 . .
    C C9 0.09408(16) 0.6470(2) 0.7424(2) 0.0234(7) Uani d . 1 . .
    C C10 0.03585(17) 0.6488(2) 0.6848(2) 0.0252(7) Uani d . 1 . .
    H H10A 0.0127 0.6950 0.6722 0.030 Uiso calc R 1 . .
    C C11 0.01323(16) 0.5797(2) 0.6467(2) 0.0252(7) Uani d . 1 . .
    H H11A -0.0256 0.5798 0.6078 0.030 Uiso calc R 1 . .
    C C12 0.04753(15) 0.5103(2) 0.66568(19) 0.0214(6) Uani d . 1 . .
    H H12A 0.0310 0.4642 0.6407 0.026 Uiso calc R 1 . .
    C C13 0.14856(14) 0.3873(2) 0.83526(18) 0.0200(6) Uani d . 1 . .
    C C14 0.12485(16) 0.4338(2) 0.88253(19) 0.0233(7) Uani d . 1 . .
    H H14A 0.1102 0.4841 0.8676 0.028 Uiso calc R 1 . .
    C C15 0.12338(17) 0.4044(2) 0.9522(2) 0.0278(7) Uani d . 1 . .
    C C16 0.14433(18) 0.3296(2) 0.9762(2) 0.0315(8) Uani d . 1 . .
    H H16A 0.1435 0.3111 1.0232 0.038 Uiso calc R 1 . .
    C C17 0.16670(19) 0.2831(2) 0.9279(2) 0.0320(8) Uani d . 1 . .
    H H17A 0.1806 0.2325 0.9426 0.038 Uiso calc R 1 . .
    C C18 0.16863(16) 0.3109(2) 0.8584(2) 0.0252(7) Uani d . 1 . .
    H H18A 0.1834 0.2788 0.8267 0.030 Uiso calc R 1 . .
    C C19 0.24350(15) 0.5393(2) 0.69618(19) 0.0227(7) Uani d . 1 . .
    C C20 0.27195(15) 0.3914(2) 0.66209(19) 0.0242(7) Uani d . 1 . .
    C C21 0.29008(15) 0.3434(2) 0.80467(19) 0.0236(7) Uani d . 1 . .
    C C22 0.30548(17) 0.6282(2) 0.8299(2) 0.0277(7) Uani d . 1 . .
    C C23 0.3247(2) 0.4307(3) 0.9355(2) 0.0413(11) Uani d . 1 . .
    C C24 0.39645(18) 0.5678(2) 0.9644(2) 0.0308(8) Uani d . 1 . .
    C C25 0.2546(2) 0.5596(3) 0.9320(2) 0.0382(10) Uani d . 1 . .
    C C26 0.47775(17) 0.5337(2) 0.8521(2) 0.0297(8) Uani d . 1 . .
    C C27 0.41920(17) 0.4287(2) 0.7170(2) 0.0281(8) Uani d . 1 . .
    C C28 0.37533(16) 0.5754(2) 0.7328(2) 0.0293(8) Uani d . 1 . .
    C C29 0.41894(17) 0.3925(2) 0.8626(2) 0.0331(9) Uani d . 1 . .
loop_
    _atom_site_aniso_label
    _atom_site_aniso_U_11
    _atom_site_aniso_U_22
    _atom_site_aniso_U_33
    _atom_site_aniso_U_12
    _atom_site_aniso_U_13
    _atom_site_aniso_U_23
    Ru1 0.01205(11) 0.01875(14) 0.01862(12) -0.00079(9) 0.00130(8) -0.00045(9)
    Ru2 0.02123(13) 0.02513(16) 0.02064(13) -0.00779(10) 0.00248(10)
                                                                    -0.00305(10)
    Ru3 0.01236(11) 0.01986(15) 0.03029(14) -0.00061(9) 0.00233(9) 0.00255(10)
    Cl1 0.0368(5) 0.0417(6) 0.0245(4) -0.0026(4) 0.0050(3) -0.0055(4)
    Cl2 0.0517(6) 0.0592(7) 0.0245(4) 0.0184(5) 0.0156(4) 0.0018(4)
    Cl3 0.0349(4) 0.0196(4) 0.0422(5) -0.0040(4) 0.0131(4) -0.0062(3)
    P1 0.0128(3) 0.0178(4) 0.0202(4) -0.0014(3) 0.0022(3) -0.0025(3)
    O1 0.0281(12) 0.0282(15) 0.0317(13) 0.0005(11) 0.0013(10) 0.0076(11)
    O2 0.0290(13) 0.051(2) 0.0274(13) 0.0147(13) 0.0030(11) -0.0069(12)
    O3 0.0272(12) 0.0228(14) 0.0327(13) -0.0011(10) 0.0023(10) 0.0036(10)
    O4 0.0382(15) 0.0279(16) 0.0378(15) 0.0029(12) -0.0002(12) 0.0003(12)
    O5 0.133(4) 0.038(2) 0.0383(18) -0.027(2) 0.028(2) 0.0040(15)
    O6 0.0384(15) 0.0443(19) 0.0321(14) -0.0141(14) -0.0070(12) -0.0015(13)
    O7 0.0343(16) 0.091(3) 0.0429(18) -0.0146(17) 0.0154(14) -0.0321(18)
    O8 0.0219(12) 0.0332(17) 0.060(2) -0.0075(11) 0.0048(12) -0.0073(14)
    O9 0.0397(16) 0.0364(18) 0.0541(19) -0.0133(13) 0.0256(14) -0.0115(14)
    O10 0.0369(16) 0.0356(18) 0.063(2) 0.0065(13) 0.0220(15) 0.0194(15)
    O11 0.0288(14) 0.0358(18) 0.0574(19) -0.0068(12) -0.0157(13) 0.0203(14)
    C1 0.0157(13) 0.0187(17) 0.0253(15) 0.0003(12) 0.0005(11) -0.0039(12)
    C2 0.0158(13) 0.0256(19) 0.0250(15) 0.0034(12) -0.0004(12) -0.0019(13)
    C3 0.0209(15) 0.0282(19) 0.0234(15) 0.0029(13) -0.0001(12) -0.0058(13)
    C4 0.0227(15) 0.027(2) 0.0317(18) -0.0005(14) 0.0000(13) -0.0084(14)
    C5 0.0224(16) 0.028(2) 0.040(2) -0.0093(14) 0.0049(14) -0.0079(15)
    C6 0.0201(15) 0.027(2) 0.0312(17) -0.0053(14) 0.0053(13) -0.0069(14)
    C7 0.0164(13) 0.0214(17) 0.0214(14) 0.0010(12) 0.0072(11) -0.0004(12)
    C8 0.0169(13) 0.0260(19) 0.0261(16) -0.0005(13) 0.0070(12) -0.0037(13)
    C9 0.0259(16) 0.0190(17) 0.0280(16) -0.0026(13) 0.0123(13) -0.0030(12)
    C10 0.0236(15) 0.0222(18) 0.0306(17) 0.0040(13) 0.0096(13) 0.0031(13)
    C11 0.0210(14) 0.0252(19) 0.0289(17) 0.0032(13) 0.0070(13) 0.0029(13)
    C12 0.0171(13) 0.0209(17) 0.0256(15) 0.0008(12) 0.0054(12) 0.0010(12)
    C13 0.0139(12) 0.0226(17) 0.0210(14) -0.0063(12) 0.0018(11) -0.0009(11)
    C14 0.0200(14) 0.0259(19) 0.0225(15) 0.0003(13) 0.0043(12) 0.0001(12)
    C15 0.0216(15) 0.036(2) 0.0237(16) 0.0020(14) 0.0038(12) -0.0016(14)
    C16 0.0270(17) 0.037(2) 0.0294(18) -0.0038(16) 0.0073(14) 0.0067(15)
    C17 0.0328(18) 0.027(2) 0.037(2) -0.0033(15) 0.0115(15) 0.0065(15)
    C18 0.0242(15) 0.0197(18) 0.0329(18) -0.0027(13) 0.0107(13) -0.0015(13)
    C19 0.0162(13) 0.0268(19) 0.0234(15) -0.0040(13) 0.0036(12) -0.0023(13)
    C20 0.0144(13) 0.031(2) 0.0256(16) 0.0036(13) 0.0033(12) 0.0021(13)
    C21 0.0154(13) 0.028(2) 0.0246(16) -0.0047(13) 0.0023(11) -0.0031(13)
    C22 0.0233(15) 0.029(2) 0.0263(16) -0.0028(14) 0.0015(13) -0.0057(14)
    C23 0.063(3) 0.034(2) 0.0273(19) -0.017(2) 0.0127(19) -0.0054(16)
    C24 0.0278(17) 0.029(2) 0.0305(18) -0.0052(15) 0.0019(14) 0.0006(14)
    C25 0.034(2) 0.052(3) 0.0261(18) -0.0146(19) 0.0058(15) -0.0151(17)
    C26 0.0206(15) 0.025(2) 0.041(2) -0.0007(14) 0.0067(14) -0.0013(15)
    C27 0.0210(15) 0.0245(19) 0.038(2) -0.0061(14) 0.0082(14) 0.0025(15)
    C28 0.0168(14) 0.027(2) 0.045(2) 0.0006(14) 0.0097(14) 0.0049(16)
    C29 0.0184(15) 0.029(2) 0.041(2) -0.0057(14) -0.0067(14) 0.0055(16)
_geom_special_details
;
All esds (except the esd in the dihedral angle between two l.s. planes) are
estimated using the full covariance matrix. The cell esds are taken into
account individually in the estimation of esds in distances, angles and
torsion angles; correlations between esds in cell parameters are only used
when they are defined by crystal symmetry. An approximate (isotropic)
treatment of cell esds is used for estimating esds involving l.s. planes.
;
loop_
    _geom_bond_atom_site_label_1
    _geom_bond_atom_site_label_2
    _geom_bond_site_symmetry_2
    _geom_bond_distance
    _geom_bond_publ_flag
    Ru1 C20 . 1.882(4) ?
    Ru1 C21 . 1.938(4) ?
    Ru1 C19 . 1.941(4) ?
    Ru1 P1 . 2.3587(8) ?
    Ru1 Ru3 . 2.8600(3) ?
    Ru1 Ru2 . 2.9002(4) ?
    Ru2 C25 . 1.912(4) ?
    Ru2 C23 . 1.928(5) ?
    Ru2 C24 . 1.930(4) ?
    Ru2 C22 . 1.941(4) ?
    Ru2 Ru3 . 2.8611(4) ?
    Ru3 C26 . 1.918(4) ?
    Ru3 C27 . 1.923(4) ?
    Ru3 C28 . 1.932(4) ?
    Ru3 C29 . 1.949(4) ?
    Cl1 C3 . 1.728(4) ?
    Cl2 C15 . 1.735(4) ?
    Cl3 C9 . 1.736(4) ?
    P1 C13 . 1.827(3) ?
    P1 C1 . 1.832(3) ?
    P1 C7 . 1.836(3) ?
    O1 C19 . 1.136(4) ?
    O2 C20 . 1.149(4) ?
    O3 C21 . 1.141(4) ?
    O4 C22 . 1.143(5) ?
    O5 C23 . 1.138(5) ?
    O6 C24 . 1.126(4) ?
    O7 C25 . 1.140(5) ?
    O8 C26 . 1.140(4) ?
    O9 C27 . 1.136(5) ?
    O10 C28 . 1.144(5) ?
    O11 C29 . 1.130(5) ?
    C1 C2 . 1.387(5) ?
    C1 C6 . 1.398(5) ?
    C2 C3 . 1.393(5) ?
    C2 H2A . 0.9300 ?
    C3 C4 . 1.388(5) ?
    C4 C5 . 1.369(5) ?
    C4 H4A . 0.9300 ?
    C5 C6 . 1.399(5) ?
    C5 H5A . 0.9300 ?
    C6 H6A . 0.9300 ?
    C7 C12 . 1.399(4) ?
    C7 C8 . 1.399(5) ?
    C8 C9 . 1.380(5) ?
    C8 H8A . 0.9300 ?
    C9 C10 . 1.388(5) ?
    C10 C11 . 1.388(5) ?
    C10 H10A . 0.9300 ?
    C11 C12 . 1.391(5) ?
    C11 H11A . 0.9300 ?
    C12 H12A . 0.9300 ?
    C13 C14 . 1.394(5) ?
    C13 C18 . 1.402(5) ?
    C14 C15 . 1.393(5) ?
    C14 H14A . 0.9300 ?
    C15 C16 . 1.385(6) ?
    C16 C17 . 1.392(6) ?
    C16 H16A . 0.9300 ?
    C17 C18 . 1.382(5) ?
    C17 H17A . 0.9300 ?
    C18 H18A . 0.9300 ?
loop_
    _geom_angle_atom_site_label_1
    _geom_angle_atom_site_label_2
    _geom_angle_atom_site_label_3
    _geom_angle_site_symmetry_1
    _geom_angle_site_symmetry_3
    _geom_angle
    _geom_angle_publ_flag
    C20 Ru1 C21 . . 88.73(15) ?
    C20 Ru1 C19 . . 90.89(15) ?
    C21 Ru1 C19 . . 178.89(14) ?
    C20 Ru1 P1 . . 104.07(10) ?
    C21 Ru1 P1 . . 90.84(10) ?
    C19 Ru1 P1 . . 90.27(10) ?
    C20 Ru1 Ru3 . . 92.55(10) ?
    C21 Ru1 Ru3 . . 88.61(9) ?
    C19 Ru1 Ru3 . . 90.36(9) ?
    P1 Ru1 Ru3 . . 163.36(2) ?
    C20 Ru1 Ru2 . . 152.05(10) ?
    C21 Ru1 Ru2 . . 92.01(10) ?
    C19 Ru1 Ru2 . . 87.84(10) ?
    P1 Ru1 Ru2 . . 103.85(2) ?
    Ru3 Ru1 Ru2 . . 59.559(9) ?
    C25 Ru2 C23 . . 88.3(2) ?
    C25 Ru2 C24 . . 101.67(17) ?
    C23 Ru2 C24 . . 92.28(18) ?
    C25 Ru2 C22 . . 90.27(19) ?
    C23 Ru2 C22 . . 172.41(17) ?
    C24 Ru2 C22 . . 95.30(16) ?
    C25 Ru2 Ru3 . . 169.30(11) ?
    C23 Ru2 Ru3 . . 93.22(15) ?
    C24 Ru2 Ru3 . . 88.86(13) ?
    C22 Ru2 Ru3 . . 86.82(11) ?
    C25 Ru2 Ru1 . . 110.29(11) ?
    C23 Ru2 Ru1 . . 82.60(12) ?
    C24 Ru2 Ru1 . . 147.40(13) ?
    C22 Ru2 Ru1 . . 90.92(10) ?
    Ru3 Ru2 Ru1 . . 59.521(9) ?
    C26 Ru3 C27 . . 103.89(16) ?
    C26 Ru3 C28 . . 89.76(16) ?
    C27 Ru3 C28 . . 90.31(17) ?
    C26 Ru3 C29 . . 91.55(16) ?
    C27 Ru3 C29 . . 91.02(18) ?
    C28 Ru3 C29 . . 177.85(16) ?
    C26 Ru3 Ru1 . . 160.49(12) ?
    C27 Ru3 Ru1 . . 95.53(10) ?
    C28 Ru3 Ru1 . . 88.31(10) ?
    C29 Ru3 Ru1 . . 89.89(10) ?
    C26 Ru3 Ru2 . . 99.78(12) ?
    C27 Ru3 Ru2 . . 156.20(10) ?
    C28 Ru3 Ru2 . . 92.22(12) ?
    C29 Ru3 Ru2 . . 85.88(13) ?
    Ru1 Ru3 Ru2 . . 60.919(9) ?
    C13 P1 C1 . . 101.54(15) ?
    C13 P1 C7 . . 104.84(15) ?
    C1 P1 C7 . . 101.22(15) ?
    C13 P1 Ru1 . . 113.65(10) ?
    C1 P1 Ru1 . . 118.13(11) ?
    C7 P1 Ru1 . . 115.50(11) ?
    C2 C1 C6 . . 119.2(3) ?
    C2 C1 P1 . . 119.7(3) ?
    C6 C1 P1 . . 120.9(3) ?
    C1 C2 C3 . . 119.6(3) ?
    C1 C2 H2A . . 120.2 ?
    C3 C2 H2A . . 120.2 ?
    C4 C3 C2 . . 121.3(3) ?
    C4 C3 Cl1 . . 119.8(3) ?
    C2 C3 Cl1 . . 118.9(3) ?
    C5 C4 C3 . . 119.0(3) ?
    C5 C4 H4A . . 120.5 ?
    C3 C4 H4A . . 120.5 ?
    C4 C5 C6 . . 120.8(4) ?
    C4 C5 H5A . . 119.6 ?
    C6 C5 H5A . . 119.6 ?
    C1 C6 C5 . . 120.0(3) ?
    C1 C6 H6A . . 120.0 ?
    C5 C6 H6A . . 120.0 ?
    C12 C7 C8 . . 119.0(3) ?
    C12 C7 P1 . . 122.8(3) ?
    C8 C7 P1 . . 118.1(2) ?
    C9 C8 C7 . . 119.8(3) ?
    C9 C8 H8A . . 120.1 ?
    C7 C8 H8A . . 120.1 ?
    C8 C9 C10 . . 121.9(3) ?
    C8 C9 Cl3 . . 118.7(3) ?
    C10 C9 Cl3 . . 119.4(3) ?
    C11 C10 C9 . . 118.1(3) ?
    C11 C10 H10A . . 120.9 ?
    C9 C10 H10A . . 120.9 ?
    C10 C11 C12 . . 121.2(3) ?
    C10 C11 H11A . . 119.4 ?
    C12 C11 H11A . . 119.4 ?
    C11 C12 C7 . . 120.0(3) ?
    C11 C12 H12A . . 120.0 ?
    C7 C12 H12A . . 120.0 ?
    C14 C13 C18 . . 118.9(3) ?
    C14 C13 P1 . . 122.8(3) ?
    C18 C13 P1 . . 118.2(3) ?
    C15 C14 C13 . . 119.4(3) ?
    C15 C14 H14A . . 120.3 ?
    C13 C14 H14A . . 120.3 ?
    C16 C15 C14 . . 122.0(4) ?
    C16 C15 Cl2 . . 119.0(3) ?
    C14 C15 Cl2 . . 119.0(3) ?
    C15 C16 C17 . . 118.1(4) ?
    C15 C16 H16A . . 121.0 ?
    C17 C16 H16A . . 121.0 ?
    C18 C17 C16 . . 121.0(4) ?
    C18 C17 H17A . . 119.5 ?
    C16 C17 H17A . . 119.5 ?
    C17 C18 C13 . . 120.6(3) ?
    C17 C18 H18A . . 119.7 ?
    C13 C18 H18A . . 119.7 ?
    O1 C19 Ru1 . . 174.5(3) ?
    O2 C20 Ru1 . . 176.3(3) ?
    O3 C21 Ru1 . . 174.2(3) ?
    O4 C22 Ru2 . . 173.9(3) ?
    O5 C23 Ru2 . . 171.7(4) ?
    O6 C24 Ru2 . . 177.2(4) ?
    O7 C25 Ru2 . . 178.2(4) ?
    O8 C26 Ru3 . . 178.5(4) ?
    O9 C27 Ru3 . . 179.5(4) ?
    O10 C28 Ru3 . . 172.7(3) ?
    O11 C29 Ru3 . . 174.3(4) ?
loop_
    _geom_torsion_atom_site_label_1
    _geom_torsion_atom_site_label_2
    _geom_torsion_atom_site_label_3
    _geom_torsion_atom_site_label_4
    _geom_torsion_site_symmetry_1
    _geom_torsion_site_symmetry_2
    _geom_torsion_site_symmetry_3
    _geom_torsion_site_symmetry_4
    _geom_torsion
    _geom_torsion_publ_flag
    C20 Ru1 Ru2 C25 . . . . 172.5(3) ?
    C21 Ru1 Ru2 C25 . . . . -96.40(19) ?
    C19 Ru1 Ru2 C25 . . . . 84.70(19) ?
    P1 Ru1 Ru2 C25 . . . . -5.04(16) ?
    Ru3 Ru1 Ru2 C25 . . . . 176.39(16) ?
    C20 Ru1 Ru2 C23 . . . . -102.0(3) ?
    C21 Ru1 Ru2 C23 . . . . -10.97(19) ?
    C19 Ru1 Ru2 C23 . . . . 170.13(19) ?
    P1 Ru1 Ru2 C23 . . . . 80.39(16) ?
    Ru3 Ru1 Ru2 C23 . . . . -98.18(16) ?
    C20 Ru1 Ru2 C24 . . . . -19.4(3) ?
    C21 Ru1 Ru2 C24 . . . . 71.6(2) ?
    C19 Ru1 Ru2 C24 . . . . -107.3(2) ?
    P1 Ru1 Ru2 C24 . . . . 163.0(2) ?
    Ru3 Ru1 Ru2 C24 . . . . -15.6(2) ?
    C20 Ru1 Ru2 C22 . . . . 81.9(3) ?
    C21 Ru1 Ru2 C22 . . . . 172.98(15) ?
    C19 Ru1 Ru2 C22 . . . . -5.93(15) ?
    P1 Ru1 Ru2 C22 . . . . -95.67(11) ?
    Ru3 Ru1 Ru2 C22 . . . . 85.77(11) ?
    C20 Ru1 Ru2 Ru3 . . . . -3.9(2) ?
    C21 Ru1 Ru2 Ru3 . . . . 87.21(10) ?
    C19 Ru1 Ru2 Ru3 . . . . -91.69(10) ?
    P1 Ru1 Ru2 Ru3 . . . . 178.56(3) ?
    C20 Ru1 Ru3 C26 . . . . 169.2(4) ?
    C21 Ru1 Ru3 C26 . . . . -102.1(4) ?
    C19 Ru1 Ru3 C26 . . . . 78.3(4) ?
    P1 Ru1 Ru3 C26 . . . . -13.9(4) ?
    Ru2 Ru1 Ru3 C26 . . . . -9.0(4) ?
    C20 Ru1 Ru3 C27 . . . . -5.45(16) ?
    C21 Ru1 Ru3 C27 . . . . 83.22(15) ?
    C19 Ru1 Ru3 C27 . . . . -96.36(15) ?
    P1 Ru1 Ru3 C27 . . . . 171.49(14) ?
    Ru2 Ru1 Ru3 C27 . . . . 176.36(11) ?
    C20 Ru1 Ru3 C28 . . . . 84.71(17) ?
    C21 Ru1 Ru3 C28 . . . . 173.37(16) ?
    C19 Ru1 Ru3 C28 . . . . -6.20(16) ?
    P1 Ru1 Ru3 C28 . . . . -98.35(15) ?
    Ru2 Ru1 Ru3 C28 . . . . -93.48(13) ?
    C20 Ru1 Ru3 C29 . . . . -96.46(17) ?
    C21 Ru1 Ru3 C29 . . . . -7.80(17) ?
    C19 Ru1 Ru3 C29 . . . . 172.63(17) ?
    P1 Ru1 Ru3 C29 . . . . 80.48(16) ?
    Ru2 Ru1 Ru3 C29 . . . . 85.35(13) ?
    C20 Ru1 Ru3 Ru2 . . . . 178.19(11) ?
    C21 Ru1 Ru3 Ru2 . . . . -93.15(10) ?
    C19 Ru1 Ru3 Ru2 . . . . 87.28(10) ?
    P1 Ru1 Ru3 Ru2 . . . . -4.87(9) ?
    C25 Ru2 Ru3 C26 . . . . 158.4(8) ?
    C23 Ru2 Ru3 C26 . . . . -103.57(18) ?
    C24 Ru2 Ru3 C26 . . . . -11.35(17) ?
    C22 Ru2 Ru3 C26 . . . . 84.02(16) ?
    Ru1 Ru2 Ru3 C26 . . . . 176.96(12) ?
    C25 Ru2 Ru3 C27 . . . . -27.5(9) ?
    C23 Ru2 Ru3 C27 . . . . 70.5(3) ?
    C24 Ru2 Ru3 C27 . . . . 162.7(3) ?
    C22 Ru2 Ru3 C27 . . . . -101.9(3) ?
    Ru1 Ru2 Ru3 C27 . . . . -9.0(3) ?
    C25 Ru2 Ru3 C28 . . . . 68.3(8) ?
    C23 Ru2 Ru3 C28 . . . . 166.29(18) ?
    C24 Ru2 Ru3 C28 . . . . -101.49(17) ?
    C22 Ru2 Ru3 C28 . . . . -6.11(15) ?
    Ru1 Ru2 Ru3 C28 . . . . 86.83(11) ?
    C25 Ru2 Ru3 C29 . . . . -110.7(8) ?
    C23 Ru2 Ru3 C29 . . . . -12.70(17) ?
    C24 Ru2 Ru3 C29 . . . . 79.52(16) ?
    C22 Ru2 Ru3 C29 . . . . 174.89(14) ?
    Ru1 Ru2 Ru3 C29 . . . . -92.17(10) ?
    C25 Ru2 Ru3 Ru1 . . . . -18.5(8) ?
    C23 Ru2 Ru3 Ru1 . . . . 79.46(13) ?
    C24 Ru2 Ru3 Ru1 . . . . 171.68(12) ?
    C22 Ru2 Ru3 Ru1 . . . . -92.94(10) ?
    C20 Ru1 P1 C13 . . . . 131.87(17) ?
    C21 Ru1 P1 C13 . . . . 42.97(16) ?
    C19 Ru1 P1 C13 . . . . -137.15(16) ?
    Ru3 Ru1 P1 C13 . . . . -44.98(16) ?
    Ru2 Ru1 P1 C13 . . . . -49.31(13) ?
    C20 Ru1 P1 C1 . . . . 13.06(17) ?
    C21 Ru1 P1 C1 . . . . -75.83(16) ?
    C19 Ru1 P1 C1 . . . . 104.05(16) ?
    Ru3 Ru1 P1 C1 . . . . -163.78(13) ?
    Ru2 Ru1 P1 C1 . . . . -168.11(13) ?
    C20 Ru1 P1 C7 . . . . -106.90(16) ?
    C21 Ru1 P1 C7 . . . . 164.21(15) ?
    C19 Ru1 P1 C7 . . . . -15.91(15) ?
    Ru3 Ru1 P1 C7 . . . . 76.26(15) ?
    Ru2 Ru1 P1 C7 . . . . 71.93(12) ?
    C13 P1 C1 C2 . . . . -159.5(3) ?
    C7 P1 C1 C2 . . . . 92.6(3) ?
    Ru1 P1 C1 C2 . . . . -34.6(3) ?
    C13 P1 C1 C6 . . . . 25.1(3) ?
    C7 P1 C1 C6 . . . . -82.8(3) ?
    Ru1 P1 C1 C6 . . . . 150.1(3) ?
    C6 C1 C2 C3 . . . . -0.9(5) ?
    P1 C1 C2 C3 . . . . -176.3(3) ?
    C1 C2 C3 C4 . . . . 1.2(5) ?
    C1 C2 C3 Cl1 . . . . -176.9(3) ?
    C2 C3 C4 C5 . . . . -0.7(6) ?
    Cl1 C3 C4 C5 . . . . 177.3(3) ?
    C3 C4 C5 C6 . . . . -0.1(6) ?
    C2 C1 C6 C5 . . . . 0.2(5) ?
    P1 C1 C6 C5 . . . . 175.5(3) ?
    C4 C5 C6 C1 . . . . 0.3(6) ?
    C13 P1 C7 C12 . . . . -104.4(3) ?
    C1 P1 C7 C12 . . . . 0.8(3) ?
    Ru1 P1 C7 C12 . . . . 129.7(3) ?
    C13 P1 C7 C8 . . . . 78.2(3) ?
    C1 P1 C7 C8 . . . . -176.6(3) ?
    Ru1 P1 C7 C8 . . . . -47.7(3) ?
    C12 C7 C8 C9 . . . . -0.2(5) ?
    P1 C7 C8 C9 . . . . 177.3(3) ?
    C7 C8 C9 C10 . . . . -1.5(5) ?
    C7 C8 C9 Cl3 . . . . 177.3(3) ?
    C8 C9 C10 C11 . . . . 1.5(5) ?
    Cl3 C9 C10 C11 . . . . -177.3(3) ?
    C9 C10 C11 C12 . . . . 0.4(5) ?
    C10 C11 C12 C7 . . . . -2.1(5) ?
    C8 C7 C12 C11 . . . . 2.0(5) ?
    P1 C7 C12 C11 . . . . -175.4(3) ?
    C1 P1 C13 C14 . . . . -123.6(3) ?
    C7 P1 C13 C14 . . . . -18.5(3) ?
    Ru1 P1 C13 C14 . . . . 108.5(3) ?
    C1 P1 C13 C18 . . . . 59.2(3) ?
    C7 P1 C13 C18 . . . . 164.3(2) ?
    Ru1 P1 C13 C18 . . . . -68.7(3) ?
    C18 C13 C14 C15 . . . . 1.8(5) ?
    P1 C13 C14 C15 . . . . -175.4(3) ?
    C13 C14 C15 C16 . . . . -0.5(5) ?
    C13 C14 C15 Cl2 . . . . -179.6(3) ?
    C14 C15 C16 C17 . . . . -0.7(6) ?
    Cl2 C15 C16 C17 . . . . 178.4(3) ?
    C15 C16 C17 C18 . . . . 0.7(6) ?
    C16 C17 C18 C13 . . . . 0.6(6) ?
    C14 C13 C18 C17 . . . . -1.9(5) ?
    P1 C13 C18 C17 . . . . 175.5(3) ?
loop_
    _geom_hbond_atom_site_label_D
    _geom_hbond_atom_site_label_H
    _geom_hbond_atom_site_label_A
    _geom_hbond_site_symmetry_A
    _geom_hbond_distance_DH
    _geom_hbond_distance_HA
    _geom_hbond_distance_DA
    _geom_hbond_angle_DHA
    _geom_hbond_publ_flag
    C17 H17A O5 7_557 0.9300 2.4800 3.277(5) 143.00 yes
    C18 H18A O3 . 0.9300 2.5900 3.165(5) 121.00 yes
