# Supplementary material for: Undeca­carbonyl-1κ3 C,2κ4 C,3κ4 C-[tris­(3-chloro­phen­yl)phosphine-1κP]-triangulo-triruthenium(0)
Source: Acta Crystallogr Sect E Struct Rep Online. 2010 Apr 28;66(Pt 5):m581–2. doi: 10.1107/S1600536810013826 (PMC2979078; doi:10.1107/S1600536810013826)
Supplement: Supplementary file 2 [file e-66-0m581-Isup2.hkl]

# 
# h,k,l, Fc-squared, Fo-squared, sigma(Fo-squared) and status flag 
# 
data_I
_shelx_title ' ap09a in C2/c  (100K)' 
_shelx_refln_list_code          4 
_shelx_F_calc_maximum      886.24 
_exptl_crystal_F_000      3776.00 
_reflns_d_resolution_high  0.7075 
 
loop_ 
 _symmetry_equiv_pos_as_xyz 
 'x, y, z' 
 '-x, y, -z+1/2' 
 'x+1/2, y+1/2, z' 
 '-x+1/2, y+1/2, -z+1/2' 
 '-x, -y, -z' 
 'x, -y, z-1/2' 
 '-x+1/2, -y+1/2, -z' 
 'x+1/2, -y+1/2, z-1/2' 
 
_cell_length_a    21.8834 
_cell_length_b    17.1060 
_cell_length_c    18.4776 
_cell_angle_alpha  90.000 
_cell_angle_beta  107.766 
_cell_angle_gamma  90.000 
 
_shelx_F_squared_multiplier     1.000 
 
loop_ 
 _refln_index_h 
 _refln_index_k 
 _refln_index_l 
 _refln_F_squared_calc 
 _refln_F_squared_meas 
 _refln_F_squared_sigma 
 _refln_observed_status 
   2   0   0   150603.08   180206.61   4883.33 o 
   4   0   0   204435.13   249153.05   6802.92 o 
   6   0   0   168200.75   199794.23   4710.88 o 
   8   0   0    19628.70    25607.22    644.84 o 
  10   0   0    75959.36    85879.12   2167.64 o 
  12   0   0    30116.31    30009.10    727.18 o 
  14   0   0   152910.08   178211.92   3635.13 o 
  16   0   0     9641.98    11223.60    414.96 o 
  18   0   0    18785.41    18852.92    578.37 o 
  20   0   0     2841.08     3067.99    532.79 o 
  22   0   0    16445.83    16126.01    673.63 o 
  24   0   0    42619.88    46770.47   1378.88 o 
  26   0   0      353.39      727.74    265.41 o 
  28   0   0     1658.20     1071.99    283.57 o 
   3   1   0    99530.20   117834.87   1756.31 o 
   5   1   0    80227.34   101219.89   1360.88 o 
   7   1   0   193773.06   236772.23   3147.01 o 
   9   1   0    14563.79    16333.87    285.87 o 
  11   1   0    43792.89    52494.50    769.91 o 
  13   1   0      788.91      878.43     98.16 o 
  15   1   0    79899.78    89912.68   1362.75 o 
  17   1   0    74892.30    82398.75   1277.56 o 
  19   1   0    38814.43    41291.40    837.51 o 
  21   1   0    32302.74    35609.93    765.73 o 
  23   1   0     8093.42     8437.04    347.14 o 
  25   1   0    26111.09    28622.04    694.18 o 
  27   1   0       41.11       16.10    161.36 o 
  29   1   0    18213.02    18924.84    561.72 o 
   0   2   0   784063.06   645033.13  26863.94 o 
   2   2   0   104136.55   112025.04   3898.03 o 
   4   2   0       23.87       74.20     36.28 o 
   6   2   0    66287.84    84502.25   1214.18 o 
   8   2   0     8566.73    11462.54    216.32 o 
  10   2   0     8076.18    10136.42    270.97 o 
  12   2   0    84017.58    96941.26   1356.70 o 
  14   2   0   125316.60   142539.81   1968.52 o 
  16   2   0     4762.09     4581.80    189.10 o 
  18   2   0    12767.71    14337.72    466.75 o 
  20   2   0      261.12      249.06    138.02 o 
  22   2   0    27772.45    31651.47    715.16 o 
  24   2   0    41177.62    44107.53    932.92 o 
  26   2   0      751.12      902.46    264.67 o 
  28   2   0     1296.66     1556.31    217.86 o 
   1   3   0   192871.00   167180.17   3951.76 o 
   3   3   0    88630.89    97256.77   2607.44 o 
   5   3   0    32045.49    35944.66    540.66 o 
   7   3   0    11916.87    14321.71    260.51 o 
   9   3   0    11792.61    11765.17    227.36 o 
  11   3   0    64796.14    72408.10   1029.63 o 
  13   3   0     8465.45     8826.61    220.24 o 
  15   3   0   136853.25   153253.83   2114.00 o 
  17   3   0    28281.11    32753.87    594.48 o 
  19   3   0     3008.87     2830.06    187.77 o 
  21   3   0    15422.82    16549.76    464.93 o 
  23   3   0     1918.56     1815.24    207.56 o 
  25   3   0    20417.69    21802.43    581.98 o 
  27   3   0      141.23      322.98    178.10 o 
  29   3   0     7961.71     8826.49    478.95 o 
   0   4   0    99448.73    82967.11   2428.86 o 
   2   4   0    21828.44    21360.37    484.23 o 
   4   4   0    56608.87    51573.36   1152.28 o 
   6   4   0     6934.23     6327.06    189.55 o 
   8   4   0      728.46      715.48     65.64 o 
  10   4   0   138549.98   142396.94   2048.88 o 
  12   4   0    20463.55    22043.79    381.63 o 
  14   4   0   200114.64   222809.13   3014.87 o 
  16   4   0     2545.37     2953.18    152.67 o 
  18   4   0     1901.62     1716.18    150.60 o 
  20   4   0     7822.41     7305.72    304.59 o 
  22   4   0     7494.49     7222.19    315.41 o 
  24   4   0    12756.64    13460.82    435.60 o 
  26   4   0    13568.39    13612.59    454.45 o 
  28   4   0     5941.86     5324.26    313.65 o 
   1   5   0     6452.18     4426.65    188.37 o 
   3   5   0    46925.60    42598.53   1256.32 o 
   5   5   0    28249.48    29865.61    778.21 o 
   7   5   0    11470.25    13186.09    227.11 o 
   9   5   0     3999.33     5426.80    222.99 o 
  11   5   0    41304.70    43926.14    695.33 o 
  13   5   0    17813.11    20779.63    375.97 o 
  15   5   0     8495.92     9919.53    265.73 o 
  17   5   0     2324.12     2966.81    167.85 o 
  19   5   0    15632.95    16262.65    382.52 o 
  21   5   0      889.05      365.34    154.07 o 
  23   5   0      422.28      342.48    163.57 o 
  25   5   0    13559.36    14710.78    574.04 o 
  27   5   0      776.58     1022.40    222.67 o 
   0   6   0    50104.44    42327.34   1549.14 o 
   2   6   0    24648.13    23703.14    888.29 o 
   4   6   0    74744.65    72227.51   1885.05 o 
   6   6   0      162.28      378.89     57.57 o 
   8   6   0    46933.39    47579.61    724.24 o 
  10   6   0    76359.10    82638.91   1143.66 o 
  12   6   0       64.37      -37.43     67.40 o 
  14   6   0    32512.00    34999.14    566.93 o 
  16   6   0     1684.50     1862.33    130.10 o 
  18   6   0     3340.24     3478.75    184.50 o 
  20   6   0    31540.11    32390.63    773.80 o 
  22   6   0      737.89      325.06    171.90 o 
  24   6   0     3415.03     3487.01    273.81 o 
  26   6   0    20952.15    20738.87    620.08 o 
  28   6   0    30303.12    29913.91    799.55 o 
   1   7   0    57291.70    48537.94   1232.54 o 
   3   7   0    67999.80    66892.45   2614.99 o 
   5   7   0    51871.97    44430.65   1206.91 o 
   7   7   0    20519.19    21034.96    478.44 o 
   9   7   0       23.41       86.08     69.79 o 
  11   7   0    57191.05    58102.70    834.28 o 
  13   7   0     5410.66     5592.12    187.76 o 
  15   7   0       23.72      -14.84     86.77 o 
  17   7   0    11461.35    11323.02    320.03 o 
  19   7   0    39270.87    42625.42   1230.59 o 
  21   7   0     7638.77     7364.31    389.64 o 
  23   7   0     5671.52     5550.04    539.83 o 
  25   7   0    15048.12    15368.35    510.95 o 
  27   7   0       99.09     -190.92    196.80 o 
   0   8   0    21703.56    19667.92    665.55 o 
   2   8   0    92622.22    82714.59   2053.44 o 
   4   8   0   138031.48   135591.05   3301.79 o 
   6   8   0      729.51      430.26     76.14 o 
   8   8   0     1161.84     1276.71    101.23 o 
  10   8   0    69081.21    67685.75   1101.75 o 
  12   8   0    14123.82    15105.59    383.16 o 
  14   8   0    11505.97    11269.80    293.95 o 
  16   8   0     4267.17     4340.10    196.42 o 
  18   8   0      777.18      993.26    144.64 o 
  20   8   0    14003.68    14102.66    449.55 o 
  22   8   0      737.04      727.51    176.51 o 
  24   8   0      139.77      -10.25    183.04 o 
  26   8   0    11317.86    10187.88    486.20 o 
   1   9   0      171.96       42.26     72.51 o 
   3   9   0     1136.95      980.23    203.10 o 
   5   9   0    36925.96    34866.55   1686.85 o 
   7   9   0     7741.36     7064.90    233.91 o 
   9   9   0    10245.56     9473.08    266.76 o 
  11   9   0    37383.63    37869.28   1103.17 o 
  13   9   0    11635.57    12490.63    343.87 o 
  15   9   0     8848.18     7821.30    360.46 o 
  17   9   0    29626.55    31036.15   1110.73 o 
  19   9   0    37792.62    38428.95   1052.29 o 
  21   9   0     2138.79     1494.68    255.16 o 
  23   9   0     1640.10     1200.71    339.48 o 
  25   9   0     4697.25     3790.76    561.70 o 
  27   9   0      737.53      753.71    341.87 o 
   0  10   0    32643.30    25676.41   1373.47 o 
   2  10   0    36717.82    34541.95    956.83 o 
   4  10   0    56412.68    52510.17   1585.99 o 
   6  10   0      279.09      493.07    115.55 o 
   8  10   0    12185.17    11645.69    329.52 o 
  10  10   0     9548.40     9196.01    344.95 o 
  12  10   0      264.37      269.17    128.81 o 
  14  10   0     6747.03     5780.27    256.70 o 
  16  10   0     4916.41     5036.98    340.71 o 
  18  10   0     4080.89     3419.03    288.89 o 
  20  10   0    19133.96    17918.68    880.12 o 
  22  10   0     4381.21     4329.91    443.16 o 
  24  10   0      742.62      660.65    317.55 o 
  26  10   0     5498.84     4433.85    541.30 o 
   1  11   0     6715.90     6099.39    281.24 o 
   3  11   0    21950.35    21525.51    875.25 o 
   5  11   0   179602.41   171975.98   4204.89 o 
   7  11   0        7.93      -64.53    145.10 o 
   9  11   0    13102.02    12377.84    880.70 o 
  11  11   0    18005.91    16727.86    635.76 o 
  13  11   0    10178.95    11197.54    519.77 o 
  15  11   0      170.97      303.40    178.36 o 
  17  11   0    18539.08    20393.74   1168.60 o 
  19  11   0    20869.52    20970.13    670.73 o 
  21  11   0     1343.89      853.01    231.09 o 
  23  11   0      403.58      653.02    295.07 o 
  25  11   0      709.50      754.12    320.44 o 
   0  12   0     1504.94     1404.59    337.59 o 
   2  12   0    38228.99    35250.82   1015.27 o 
   4  12   0     8882.11     8870.78    699.63 o 
   6  12   0     3203.29     3456.96    267.41 o 
   8  12   0    17879.86    16216.55    663.55 o 
  10  12   0     1729.44     1284.56    216.68 o 
  12  12   0    12117.38    11635.81    529.76 o 
  14  12   0     4700.89     4545.73    352.29 o 
  16  12   0     8027.38     8185.80   1294.16 o 
  18  12   0     8463.06     8452.69    624.47 o 
  20  12   0     4221.65     4863.22    794.66 o 
  22  12   0    12575.51    12035.29   2262.37 o 
  24  12   0      712.28      614.86    511.57 o 
   1  13   0    16458.45    15753.77    760.80 o 
   3  13   0    37145.12    34533.59   1316.07 o 
   5  13   0    14155.51    15181.11    672.70 o 
   7  13   0    10644.69     9630.06    461.87 o 
   9  13   0     2609.86     2942.12    291.80 o 
  11  13   0     2815.14     3044.41    294.63 o 
  13  13   0     9683.77    10137.01    561.29 o 
  15  13   0        9.16      -95.03    248.72 o 
  17  13   0     5280.99     4730.68    746.23 o 
  19  13   0     5272.33     5030.62    660.07 o 
  21  13   0     1304.29     1091.74    319.59 o 
  23  13   0     1618.73     2672.95    685.13 o 
   0  14   0     6659.42     6687.40    699.39 o 
   2  14   0      127.97        7.70    187.97 o 
   4  14   0      680.75      470.77    246.85 o 
   6  14   0    19383.39    18155.55    868.57 o 
   8  14   0    33222.53    32366.84   1100.83 o 
  10  14   0      246.46      251.36    190.91 o 
  12  14   0     1308.37     1354.87    242.01 o 
  14  14   0     1882.64     2007.20    280.67 o 
  16  14   0    10213.02    12284.12   1012.47 o 
  18  14   0     3056.69     2832.66    564.37 o 
  20  14   0     3898.05     4211.61    452.60 o 
  22  14   0     2455.27     1941.86    398.71 o 
   1  15   0      430.46      641.44    257.06 o 
   3  15   0      220.97     -105.89    174.78 o 
   5  15   0    12034.51    11576.09    690.04 o 
   7  15   0      621.08      559.09    233.63 o 
   9  15   0    73422.09    74443.30   3220.41 o 
  11  15   0    31207.35    28837.95   1960.76 o 
  13  15   0     3833.15     3869.76    630.30 o 
  15  15   0     5093.09     6141.11    565.49 o 
  17  15   0       14.39      499.46    331.10 o 
  19  15   0      592.77      606.82    302.72 o 
  21  15   0     3140.89     2562.03    417.76 o 
  23  15   0     4845.82     6572.81    955.74 o 
   0  16   0     1969.15     2592.35    557.92 o 
   2  16   0     3540.75     3702.05    436.61 o 
   4  16   0    26317.00    25612.53   1147.81 o 
   6  16   0    11311.88    11909.32    727.22 o 
   8  16   0    22578.38    22616.40   1066.34 o 
  10  16   0    18425.18    18931.88    959.01 o 
  12  16   0      644.64      514.98    335.12 o 
  14  16   0     4631.91     2848.18    731.34 o 
  16  16   0     2449.45     1409.10    662.49 o 
  18  16   0       53.39     -314.89    499.91 o 
  20  16   0      365.79      124.96    386.66 o 
  22  16   0      501.80      346.11    535.61 o 
   1  17   0      963.42      892.58    402.31 o 
   3  17   0     3530.75     2940.97    416.03 o 
   5  17   0       23.46      -30.75    301.51 o 
   7  17   0     9368.72     9381.72    680.23 o 
   9  17   0    18534.85    18209.95   1815.03 o 
  11  17   0    21781.42    21000.60   1058.86 o 
  13  17   0    26987.36    30168.87   3645.92 o 
  15  17   0     9953.02     7612.81   1029.53 o 
  17  17   0       40.25     -393.76    500.79 o 
  19  17   0     1354.72     1452.32    719.79 o 
   0  18   0      213.99      205.48    414.94 o 
   2  18   0     3081.07     3060.41    457.16 o 
   4  18   0    10434.25    11226.35    763.48 o 
   6  18   0    34585.73    34435.77   1684.28 o 
   8  18   0    18282.61    18578.06   1639.97 o 
  10  18   0     4072.19     3719.72    670.72 o 
  12  18   0      690.87      691.11    329.43 o 
  14  18   0     4781.84     4130.14    858.26 o 
  16  18   0        0.68      368.65    554.78 o 
  18  18   0      305.25     -505.09    505.09 o 
   1  19   0      244.18      703.78    580.79 o 
   3  19   0     1310.94     1709.27    416.49 o 
   5  19   0      467.05      607.82    324.55 o 
   7  19   0      368.84      214.30    290.50 o 
   9  19   0     5106.19     5624.94    598.51 o 
  11  19   0    21286.71    22942.69   1186.58 o 
  13  19   0    13934.89    12833.12   1315.26 o 
  15  19   0      266.17      396.15    596.20 o 
  17  19   0      562.65     -267.66    585.23 o 
   0  20   0    13027.14    18156.46   1485.33 o 
   2  20   0        1.43      350.40    322.48 o 
   4  20   0    23262.23    27239.80   1338.00 o 
   6  20   0    12779.28    14211.21   2209.80 o 
   8  20   0      983.29      826.83    418.27 o 
  10  20   0     2961.75     2881.96    508.73 o 
  12  20   0     1222.88      824.27    628.12 o 
  14  20   0     2929.20     2657.28    826.32 o 
  16  20   0       30.64     -533.41    533.41 o 
   1  21   0     7401.43     8451.87    763.52 o 
   3  21   0     1326.30     1013.38    402.25 o 
   5  21   0      945.88       85.42    523.23 o 
   7  21   0      486.90      515.51    356.72 o 
   9  21   0      628.20      512.14    528.25 o 
  11  21   0     4288.97     3814.72    592.20 o 
  13  21   0     4801.50     4498.99    971.00 o 
   0  22   0     7216.70     9889.79   1203.02 o 
   2  22   0       44.36      532.42    392.05 o 
   4  22   0      234.47        6.44    351.74 o 
   6  22   0      198.40      234.25    358.74 o 
   8  22   0        9.77     -104.32    360.36 o 
  10  22   0      105.31      116.08    354.38 o 
  12  22   0     2335.42      822.50    675.28 o 
   1  23   0     1670.70     1546.97    467.98 o 
   3  23   0      886.74     1464.64    481.42 o 
   5  23   0      288.31      -50.46    365.32 o 
   7  23   0     3281.09     2801.86    571.58 o 
   0  24   0    15204.18    16059.59   1581.70 o 
   2  24   0      865.27     1081.15    546.57 o 
 -29   1   1      503.89      724.80    184.47 o 
 -27   1   1      760.98     1003.07    215.79 o 
 -25   1   1      228.10      186.69    169.97 o 
 -23   1   1      351.90      420.86    223.30 o 
 -21   1   1     1822.48     2218.05    225.70 o 
 -19   1   1     2997.19     2822.20    199.16 o 
 -17   1   1     2003.46     2601.53    157.09 o 
 -15   1   1     5779.91     6530.12    215.23 o 
 -13   1   1    13502.01    14843.11    308.72 o 
 -11   1   1       21.15       -1.27     57.32 o 
  -9   1   1    31430.97    35731.55    530.27 o 
  -7   1   1   161212.94   191892.61   2552.62 o 
  -5   1   1     9310.03     9916.08    194.49 o 
  -3   1   1    17214.07    14121.77    274.20 o 
   1   1   1      160.83       49.27    189.94 o 
   3   1   1     4806.33     4726.97    111.82 o 
   5   1   1    68474.91    84957.95   1155.80 o 
   7   1   1    16055.20    21437.41    344.32 o 
   9   1   1    97709.90   117430.09   1608.08 o 
  11   1   1    39189.64    43408.52    695.32 o 
  13   1   1     1038.39     2213.06    131.99 o 
  15   1   1     1015.65      784.37    117.60 o 
  17   1   1     8262.93    10135.81    292.61 o 
  19   1   1     3545.02     3589.09    206.48 o 
  21   1   1     4320.00     5046.13    267.35 o 
  23   1   1      510.81      498.95    171.38 o 
  25   1   1      878.83      972.10    199.57 o 
  27   1   1        9.56      105.50    173.59 o 
  29   1   1      242.05      168.04    240.56 o 
 -28   2   1     2250.47     2243.73    233.13 o 
 -26   2   1     6615.76     6401.08    352.51 o 
 -24   2   1     1687.98     1799.30    250.99 o 
 -22   2   1      295.68      103.62    150.68 o 
 -20   2   1      328.10       39.70    135.41 o 
 -18   2   1    28194.27    31483.79    670.38 o 
 -16   2   1    20560.93    22737.47    440.98 o 
 -14   2   1     6629.91     8242.25    216.42 o 
 -12   2   1    17072.47    17878.13    321.28 o 
 -10   2   1    26949.71    29913.23    462.31 o 
  -8   2   1      882.39      582.42     61.26 o 
  -6   2   1    53599.54    62673.83    967.54 o 
  -4   2   1     4984.27     6521.87    184.95 o 
  -2   2   1     8667.86     8446.84    301.32 o 
   0   2   1    91869.07    90144.05   3172.67 o 
   2   2   1    77377.15    86405.48   2297.92 o 
   4   2   1    10857.00    11907.81    212.36 o 
   6   2   1   112454.76   130528.53   1755.51 o 
   8   2   1       28.76       65.78     57.81 o 
  10   2   1    18979.48    21605.80    367.37 o 
  12   2   1    27732.39    33796.59    541.37 o 
  14   2   1     4266.63     5551.28    200.11 o 
  16   2   1     3982.27     4701.26    228.01 o 
  18   2   1     5099.79     5844.87    226.52 o 
  20   2   1     3095.76     3286.48    226.28 o 
  22   2   1     1646.34     1557.29    198.03 o 
  24   2   1     9101.80     9185.33    368.53 o 
  26   2   1    12097.66    11902.07    425.81 o 
  28   2   1     6491.54     6799.39    344.76 o 
 -29   3   1    14374.27    13394.71    477.57 o 
 -27   3   1     4778.81     5209.28    303.90 o 
 -25   3   1      168.71      135.60    166.35 o 
 -23   3   1     3027.95     3404.65    239.21 o 
 -21   3   1    16762.70    17957.13    483.24 o 
 -19   3   1      859.70      717.71    147.55 o 
 -17   3   1    13276.41    14045.84    335.99 o 
 -15   3   1   102886.07   119579.98   1668.60 o 
 -13   3   1    54250.53    60509.93    883.78 o 
 -11   3   1    79086.72    86626.45   1207.85 o 
  -9   3   1    36111.09    37307.44    621.90 o 
  -7   3   1    63847.19    73126.45   1233.89 o 
  -5   3   1     6183.16     7194.21    279.95 o 
  -3   3   1    15125.43    12242.91    361.98 o 
  -1   3   1     4241.60     5474.27    153.32 o 
   1   3   1      367.50       27.55     65.98 o 
   3   3   1   346900.94   384806.03   5722.26 o 
   5   3   1     7758.79     8449.06    175.53 o 
   7   3   1   458473.78   524754.44   6909.50 o 
   9   3   1   125260.69   143548.81   1948.66 o 
  11   3   1     3161.01     3968.80    138.13 o 
  13   3   1   126637.16   140759.67   1943.77 o 
  15   3   1    12004.85    15760.00    333.74 o 
  17   3   1     4941.96     5172.50    210.53 o 
  19   3   1    22461.60    25278.13    586.64 o 
  21   3   1    22558.77    23293.62    576.90 o 
  23   3   1     8809.66     8786.79    357.21 o 
  25   3   1      404.76      403.52    206.36 o 
  27   3   1      511.51      619.99    183.74 o 
 -28   4   1     9886.46    10843.10    456.81 o 
 -26   4   1    14488.90    13796.65    546.21 o 
 -24   4   1      609.36      492.57    170.59 o 
 -22   4   1     1817.67     1453.84    192.61 o 
 -20   4   1      110.39      -26.87    127.17 o 
 -18   4   1    24526.67    26643.22    548.85 o 
 -16   4   1    47398.91    51696.01    839.10 o 
 -14   4   1      112.87       42.12     75.88 o 
 -12   4   1    39564.58    42846.11    750.61 o 
 -10   4   1    45020.12    44595.34    690.04 o 
  -8   4   1    16197.99    17666.26    426.45 o 
  -6   4   1   143466.13   141502.47   2759.02 o 
  -4   4   1    26633.55    29614.85    693.69 o 
  -2   4   1    25459.94    23798.01    657.94 o 
   0   4   1    25189.33    26735.93    626.47 o 
   2   4   1   264454.09   264530.91   4748.51 o 
   4   4   1    17362.94    18533.81    433.33 o 
   6   4   1   121545.35   128262.66   1876.14 o 
   8   4   1   145285.81   156688.30   2226.84 o 
  10   4   1     1989.65     1601.27     94.32 o 
  12   4   1      114.15      123.68     72.76 o 
  14   4   1     2419.90     2786.83    142.45 o 
  16   4   1    11158.27    13236.28    308.66 o 
  18   4   1     1325.35     1435.24    145.32 o 
  20   4   1    10979.58    10768.10    338.81 o 
  22   4   1      145.91      -12.63    151.22 o 
  24   4   1    12764.47    13977.59    448.06 o 
  26   4   1    18218.43    18607.55    613.12 o 
  28   4   1    15670.91    15536.96    524.05 o 
 -29   5   1     9783.96     9037.67    443.89 o 
 -27   5   1    13752.53    13293.58    508.37 o 
 -25   5   1     4017.89     4675.01    311.89 o 
 -23   5   1     8566.42     8329.21    372.82 o 
 -21   5   1    10973.61    11779.90    419.75 o 
 -19   5   1       83.77       48.17    107.85 o 
 -17   5   1    38479.09    43222.30    736.84 o 
 -15   5   1    47069.62    51295.02    781.79 o 
 -13   5   1    29407.38    31174.16    504.39 o 
 -11   5   1    77299.02    83135.24   1150.98 o 
  -9   5   1   170016.00   180270.81   2949.00 o 
  -7   5   1     3825.18     5309.10    199.21 o 
  -5   5   1    90367.41    88587.61   2027.53 o 
  -3   5   1    20954.71    22605.97    519.06 o 
  -1   5   1    43590.56    38596.09    822.04 o 
   1   5   1    12846.37    11647.71    313.05 o 
   3   5   1    18947.93    18875.33    573.88 o 
   5   5   1    40045.77    42374.36    999.67 o 
   7   5   1   126527.55   130202.01   1853.66 o 
   9   5   1   211524.59   223562.42   3158.40 o 
  11   5   1    19937.48    20123.36    357.58 o 
  13   5   1     3146.91     4726.73    178.69 o 
  15   5   1     2758.87     2715.40    146.60 o 
  17   5   1     8102.24     8633.11    249.78 o 
  19   5   1     3680.72     3533.35    194.66 o 
  21   5   1    48670.91    50785.23   1130.39 o 
  23   5   1    24420.54    26761.37    647.57 o 
  25   5   1     6767.13     6700.07    328.37 o 
  27   5   1      158.62      232.76    173.70 o 
 -28   6   1     6516.13     6407.73    367.71 o 
 -26   6   1     1527.68     1636.36    228.79 o 
 -24   6   1     1569.53     1504.11    216.15 o 
 -22   6   1      165.05       72.90    159.03 o 
 -20   6   1     2461.98     2299.92    200.03 o 
 -18   6   1    22434.00    25255.26    609.65 o 
 -16   6   1    40585.91    42685.84    721.14 o 
 -14   6   1      301.81      142.53     84.18 o 
 -12   6   1    21391.67    21896.52    368.31 o 
 -10   6   1    48482.65    52040.81    801.49 o 
  -8   6   1    99745.10    92198.42   1771.92 o 
  -6   6   1    67220.09    72664.53   1865.67 o 
  -4   6   1    20416.02    19808.53    416.76 o 
  -2   6   1     3542.71     2466.46    124.93 o 
   0   6   1     6427.31     5158.67    174.45 o 
   2   6   1    43154.66    41641.53    794.88 o 
   4   6   1    81095.44    81668.48   1515.78 o 
   6   6   1    96524.11    94900.71   1431.28 o 
   8   6   1     2094.39     2183.09     99.14 o 
  10   6   1    25051.89    29075.85    640.38 o 
  12   6   1     1176.79      826.23    101.91 o 
  14   6   1       39.52       91.02     84.49 o 
  16   6   1     4910.94     5086.04    189.77 o 
  18   6   1     4527.13     4256.66    199.33 o 
  20   6   1    20519.88    21298.06    502.44 o 
  22   6   1     4491.94     4254.46    282.23 o 
  24   6   1    17538.25    17886.17    556.32 o 
  26   6   1     4099.12     4471.50    307.95 o 
  28   6   1    10990.66    11623.26    471.47 o 
 -27   7   1     2048.56     2371.12    272.92 o 
 -25   7   1      665.14      180.93    175.98 o 
 -23   7   1    12315.42    12670.83    439.72 o 
 -21   7   1     1914.99     1339.34    197.37 o 
 -19   7   1    30044.07    32202.67    696.00 o 
 -17   7   1     1026.06     1059.85    133.97 o 
 -15   7   1    88745.91    92732.35   1590.83 o 
 -13   7   1    23319.64    23947.53    435.40 o 
 -11   7   1    20645.00    20566.85    409.43 o 
  -9   7   1    32802.22    30538.73    767.08 o 
  -7   7   1    40380.17    36893.36    673.58 o 
  -5   7   1   136402.95   128261.55   2124.96 o 
  -3   7   1    20246.08    19846.78    575.70 o 
  -1   7   1     4083.69     3460.43    175.71 o 
   1   7   1     7038.49     6980.00    293.01 o 
   3   7   1   100199.34    95263.86   2394.10 o 
   5   7   1      119.70      172.16     59.20 o 
   7   7   1    57807.46    54022.75    863.02 o 
   9   7   1    64489.77    66979.74    940.16 o 
  11   7   1     2898.98     3150.32    132.74 o 
  13   7   1     3962.51     4046.28    154.52 o 
  15   7   1     3244.21     3444.22    157.58 o 
  17   7   1    23221.37    24245.83    512.73 o 
  19   7   1      268.25      -67.60    129.56 o 
  21   7   1    51106.33    51677.67   1029.73 o 
  23   7   1    19200.26    19830.26    853.59 o 
  25   7   1      450.35      570.01    236.71 o 
  27   7   1     2820.29     2823.59    291.35 o 
 -28   8   1        6.20      162.73    272.70 o 
 -26   8   1     3107.54     2831.92    371.27 o 
 -24   8   1      671.78      759.41    265.34 o 
 -22   8   1     1781.01     1542.74    230.83 o 
 -20   8   1      896.74      641.13    146.62 o 
 -18   8   1    15201.27    15596.31    417.95 o 
 -16   8   1     7791.99     7306.14    312.73 o 
 -14   8   1     3716.34     3345.06    187.54 o 
 -12   8   1     1132.18      936.17    115.73 o 
 -10   8   1       14.69       25.46     71.67 o 
  -8   8   1    93672.77    97247.16   1656.82 o 
  -6   8   1    53766.79    45223.53    880.98 o 
  -4   8   1    64190.72    57225.34   1239.67 o 
  -2   8   1    62856.80    52542.86   1346.21 o 
   0   8   1       66.04      -40.59     64.51 o 
   2   8   1    10862.77     9045.46    269.15 o 
   4   8   1     2775.34     3023.87    202.39 o 
   6   8   1   140883.08   140204.20   3290.61 o 
   8   8   1   104582.05   105942.46   1655.19 o 
  10   8   1    70590.43    72983.11   1024.39 o 
  12   8   1    92064.48    98471.20   1463.49 o 
  14   8   1     2703.86     2564.66    147.53 o 
  16   8   1     1365.14     1706.19    137.21 o 
  18   8   1     2032.84     2028.67    184.55 o 
  20   8   1    33472.78    35058.31    836.52 o 
  22   8   1       93.94     -201.64    269.10 o 
  24   8   1    13318.96    12798.28    501.06 o 
  26   8   1        0.88      -64.02    217.64 o 
 -27   9   1     1947.88     1871.26    337.98 o 
 -25   9   1        1.48      137.23    299.61 o 
 -23   9   1     3127.63     2400.03    729.24 o 
 -21   9   1     8067.02     7938.31    546.76 o 
 -19   9   1   111987.32   110345.59   2545.34 o 
 -17   9   1      539.15      486.12    144.99 o 
 -15   9   1    33787.24    35169.48    721.83 o 
 -13   9   1     2809.25     3028.42    250.00 o 
 -11   9   1      750.67      636.05    111.01 o 
  -9   9   1    24424.75    23798.95    488.81 o 
  -7   9   1    49978.89    48141.09   1097.18 o 
  -5   9   1   194026.66   181988.88   3737.42 o 
  -3   9   1    29627.76    27017.95    782.38 o 
  -1   9   1    46121.81    42636.36   1122.09 o 
   1   9   1      260.07      271.42     64.68 o 
   3   9   1    17875.25    17811.99    598.88 o 
   5   9   1    22809.52    20214.64    656.79 o 
   7   9   1    51679.47    53846.33   1072.37 o 
   9   9   1     6988.87     5935.85    219.80 o 
  11   9   1      334.90      182.22     96.54 o 
  13   9   1     8635.42     9281.24    276.18 o 
  15   9   1       22.61      -66.29     93.84 o 
  17   9   1    32329.91    34585.80   1033.06 o 
  19   9   1    17527.46    17844.99    518.36 o 
  21   9   1    13465.35    12908.16    436.09 o 
  23   9   1     4702.14     4898.63    422.26 o 
  25   9   1      149.37      184.24    209.29 o 
 -26  10   1    13541.43    11816.90   2733.27 o 
 -24  10   1      123.42      -85.97    278.10 o 
 -22  10   1     8313.30     8634.32    610.63 o 
 -20  10   1    15743.72    15798.90    577.47 o 
 -18  10   1     6958.98     7201.10    380.37 o 
 -16  10   1    29229.62    29475.29    920.40 o 
 -14  10   1        6.75      -19.07    172.11 o 
 -12  10   1     2316.18     1930.94    181.77 o 
 -10  10   1    11747.97    10601.40    325.60 o 
  -8  10   1    24723.12    22593.66    678.23 o 
  -6  10   1     1149.62     1189.08    136.79 o 
  -4  10   1    51252.04    46900.58   1060.09 o 
  -2  10   1    33027.78    28411.18   1020.06 o 
   0  10   1    28329.00    25437.46    726.96 o 
   2  10   1    46140.64    40749.64   1510.25 o 
   4  10   1    16505.13    14868.88    537.78 o 
   6  10   1    84001.70    79775.73   2021.12 o 
   8  10   1     2577.96     2062.68    159.34 o 
  10  10   1   100234.93   105447.88   2299.75 o 
  12  10   1     7527.97     7500.24    337.43 o 
  14  10   1      533.63      564.68    152.23 o 
  16  10   1     5618.56     5465.24    312.18 o 
  18  10   1    12208.50    11649.79    706.71 o 
  20  10   1    28798.51    29408.11   1441.22 o 
  22  10   1      417.34      296.14    248.21 o 
  24  10   1     5414.39     3903.86    441.87 o 
  26  10   1     2151.39     1794.67    378.77 o 
 -25  11   1     1751.62     1763.11    379.16 o 
 -23  11   1      914.06      695.17    388.93 o 
 -21  11   1    10877.36    10465.96    866.99 o 
 -19  11   1    87106.83    88829.28   4354.99 o 
 -17  11   1     4475.28     3823.26    320.89 o 
 -15  11   1     3841.29     3424.20    461.04 o 
 -13  11   1    12477.30    12581.01    547.90 o 
 -11  11   1     3755.27     3764.40    295.61 o 
  -9  11   1      553.89      513.87    164.24 o 
  -7  11   1    71048.71    68064.71   1798.25 o 
  -5  11   1   110789.39   108305.47   3024.49 o 
  -3  11   1        0.37      -23.33     95.79 o 
  -1  11   1    11833.49     9784.22    375.60 o 
   1  11   1     3933.61     3481.79    314.04 o 
   3  11   1    18895.16    17586.47    582.24 o 
   5  11   1    68495.86    64936.78   2126.31 o 
   7  11   1     8932.27     8811.62    409.79 o 
   9  11   1    13750.64    14460.02    616.44 o 
  11  11   1    33058.68    34447.78   1060.27 o 
  13  11   1    18407.83    18247.54    694.60 o 
  15  11   1       17.35      -61.76    160.83 o 
  17  11   1    55320.11    52298.25   1655.29 o 
  19  11   1    28019.19    28394.31   1038.26 o 
  21  11   1     3086.57     3302.09    469.66 o 
  23  11   1     3779.86     2919.78    372.14 o 
  25  11   1     3986.75     3733.10   1256.42 o 
 -24  12   1     1049.69     1383.93    380.78 o 
 -22  12   1     6841.08     6718.39    906.90 o 
 -20  12   1    15052.42    16173.36   1614.62 o 
 -18  12   1     4164.64     4306.72    504.52 o 
 -16  12   1     8075.82     7295.78    602.66 o 
 -14  12   1     1805.58     1346.16    390.33 o 
 -12  12   1      544.43       41.44    163.94 o 
 -10  12   1    16996.66    16968.56    641.06 o 
  -8  12   1    10629.96    10703.42    475.02 o 
  -6  12   1     1286.24     1259.69    186.76 o 
  -4  12   1   169555.58   169669.13   4159.12 o 
  -2  12   1   216966.42   196246.75   5142.60 o 
   0  12   1     2356.35     2425.47    291.06 o 
   2  12   1    36672.84    34291.34    977.85 o 
   4  12   1    54558.59    54486.55   1621.93 o 
   6  12   1    15012.24    15193.10    567.20 o 
   8  12   1        3.66       86.53    136.41 o 
  10  12   1    44195.82    43602.11   1278.44 o 
  12  12   1    15232.93    14818.65    612.03 o 
  14  12   1     1473.13     1478.42    243.78 o 
  16  12   1      668.19      460.62    292.78 o 
  18  12   1     6012.99     5468.84    583.55 o 
  20  12   1    18698.12    18122.68   1128.44 o 
  22  12   1      344.32      448.88    299.99 o 
  24  12   1      495.86      766.21    533.89 o 
 -25  13   1     7389.12     7532.92   1040.84 o 
 -23  13   1     1077.10     1131.92    553.10 o 
 -21  13   1     6761.13     7692.75   1238.20 o 
 -19  13   1    66125.88    70804.43   5340.83 o 
 -17  13   1     5123.49     4505.56   1181.23 o 
 -15  13   1        0.43     -168.62    240.97 o 
 -13  13   1    21175.74    23387.48   1081.74 o 
 -11  13   1    12818.66    13345.45    569.20 o 
  -9  13   1     4579.75     5328.17    347.87 o 
  -7  13   1    59676.14    61353.45   1673.67 o 
  -5  13   1   108182.72   107611.19   2732.70 o 
  -3  13   1      848.58      788.18    230.87 o 
  -1  13   1    12095.58    11900.44    639.63 o 
   1  13   1    11966.80    12021.38    641.14 o 
   3  13   1    11899.14    11630.00    870.57 o 
   5  13   1    58422.54    56704.27   1550.16 o 
   7  13   1    17746.30    18121.11    661.00 o 
   9  13   1      813.89      606.87    180.76 o 
  11  13   1    34443.63    35423.82   1108.97 o 
  13  13   1    24864.46    25385.30    887.96 o 
  15  13   1     6088.03     5407.32    444.25 o 
  17  13   1    32425.40    32907.04   2077.81 o 
  19  13   1    17632.62    16445.95   1710.86 o 
  21  13   1     1335.95     1225.74    345.33 o 
  23  13   1     1058.17     1519.31    615.37 o 
 -24  14   1       78.35      589.51    513.16 o 
 -22  14   1    14089.39    16247.95   1831.03 o 
 -20  14   1    23478.97    24086.36   1866.99 o 
 -18  14   1     1622.33     2381.47    444.01 o 
 -16  14   1    11636.39    11350.81    738.27 o 
 -14  14   1     1612.09     1792.00    361.10 o 
 -12  14   1     2445.54     2804.05    345.57 o 
 -10  14   1    20193.36    21249.01    781.08 o 
  -8  14   1     1701.17     1848.16    245.96 o 
  -6  14   1     5153.71     4645.74    436.95 o 
  -4  14   1    60124.53    59896.64   2087.22 o 
  -2  14   1    14208.73    13863.32   1030.52 o 
   0  14   1     2687.09     2071.53    317.02 o 
   2  14   1    39717.13    39345.93   1486.53 o 
   4  14   1    15639.26    15852.45    794.67 o 
   6  14   1     2565.79     2114.28    337.64 o 
   8  14   1    29794.06    29678.94   1223.63 o 
  10  14   1    49477.64    50511.21   1469.46 o 
  12  14   1     1567.74     1638.55    252.83 o 
  14  14   1      387.10      518.95    208.33 o 
  16  14   1     8662.01     8910.60    678.12 o 
  18  14   1     5307.59     5222.29    516.32 o 
  20  14   1    30722.91    30411.91   3173.51 o 
  22  14   1     1458.19     1593.56    385.60 o 
 -23  15   1       54.95      513.53    482.65 o 
 -21  15   1        0.32      -37.58    302.15 o 
 -19  15   1    19005.11    18986.13   2859.59 o 
 -17  15   1    11810.52    10851.95    903.74 o 
 -15  15   1      638.63      795.41    320.93 o 
 -13  15   1    26608.29    27511.24   1239.33 o 
 -11  15   1     6876.28     6824.41    550.18 o 
  -9  15   1     4089.84     3969.01    607.32 o 
  -7  15   1      749.81      705.13    261.06 o 
  -5  15   1    32276.11    31260.19   1282.75 o 
  -3  15   1      844.69      579.35    239.33 o 
  -1  15   1    24398.82    22506.30   1018.13 o 
   1  15   1    17261.45    16015.35    821.96 o 
   3  15   1       20.07        1.34    186.17 o 
   5  15   1    12947.31    12644.29    942.36 o 
   7  15   1      598.55      331.47    222.12 o 
   9  15   1     8892.47     9487.33    685.39 o 
  11  15   1    32244.56    32466.94   1357.76 o 
  13  15   1    27352.81    26387.45   1243.75 o 
  15  15   1        0.37       34.21    277.64 o 
  17  15   1    16362.19    16173.68   2599.96 o 
  19  15   1    10530.00    11225.95    757.28 o 
  21  15   1     4557.09     4344.31    489.00 o 
 -22  16   1     4966.67     5709.05   1019.37 o 
 -20  16   1    13143.32    10722.44   1258.07 o 
 -18  16   1     4987.58     3761.35    832.95 o 
 -16  16   1     5029.70     3618.51    774.74 o 
 -14  16   1    11807.37    11605.84   1155.35 o 
 -12  16   1      126.14      116.73    248.43 o 
 -10  16   1    18527.94    19240.16    969.93 o 
  -8  16   1     3736.19     3669.18    445.79 o 
  -6  16   1       26.83      272.54    242.37 o 
  -4  16   1    32972.94    33073.21   1371.49 o 
  -2  16   1        5.06      -98.46    182.02 o 
   0  16   1     9104.30     7727.10    595.53 o 
   2  16   1     3083.27     2620.29    387.54 o 
   4  16   1    38449.94    40636.90   1599.81 o 
   6  16   1     2542.83     1871.56    351.09 o 
   8  16   1      264.59       20.84    231.69 o 
  10  16   1    10295.13    10516.97    703.74 o 
  12  16   1     1045.00     1362.49    339.52 o 
  14  16   1     3927.45     4513.34   1047.50 o 
  16  16   1     3505.24     3072.26    770.71 o 
  18  16   1      607.59      162.37    378.30 o 
  20  16   1     4079.11     2455.66    531.77 o 
 -21  17   1     5031.01     4143.45    609.35 o 
 -19  17   1     1844.10      732.93    650.34 o 
 -17  17   1      121.99      764.15    576.95 o 
 -15  17   1     2675.45     4712.98    875.19 o 
 -13  17   1    14842.38    13683.58   1290.81 o 
 -11  17   1     4901.68     4487.94    522.61 o 
  -9  17   1    13664.82    13049.54    799.29 o 
  -7  17   1       17.05      -74.36    309.79 o 
  -5  17   1     6192.23     6493.73    869.53 o 
  -3  17   1      684.88      495.09    317.32 o 
  -1  17   1      199.19      -75.88    225.46 o 
   1  17   1     5004.19     4891.50    509.96 o 
   3  17   1     3500.18     3669.69    456.16 o 
   5  17   1    21416.06    20324.49   1021.32 o 
   7  17   1     3015.41     3696.51    458.61 o 
   9  17   1     5667.81     5680.92    557.31 o 
  11  17   1    20339.93    19455.80   1016.97 o 
  13  17   1      233.87      170.63    278.52 o 
  15  17   1    14578.32    11229.68   1194.25 o 
  17  17   1      173.35     -334.79    516.10 o 
  19  17   1     2653.48     1329.47    470.59 o 
 -18  18   1       91.36       16.72    588.75 o 
 -16  18   1     3936.73     3388.56    828.53 o 
 -14  18   1    13240.48    13221.50   1297.81 o 
 -12  18   1     2886.49     2571.15    456.14 o 
 -10  18   1     2025.72     2191.64    411.28 o 
  -8  18   1      131.25      184.71    285.78 o 
  -6  18   1     4708.89     4974.04    769.86 o 
  -4  18   1       83.36     -242.40    242.40 o 
  -2  18   1     9579.64     9429.86    711.57 o 
   0  18   1    17274.81    19305.43   1026.97 o 
   2  18   1     1120.38      744.70    326.44 o 
   4  18   1      402.53      -22.85    376.75 o 
   6  18   1     3133.05     3708.66    488.48 o 
   8  18   1       26.88      -14.35    277.67 o 
  10  18   1      656.08      567.36    317.42 o 
  12  18   1    26456.23    27038.99   1834.90 o 
  14  18   1     4863.14     2721.39    761.93 o 
  16  18   1    14368.14    12546.24   1356.58 o 
  18  18   1     1769.62      613.72    626.92 o 
 -17  19   1     4176.82     2298.72    768.54 o 
 -15  19   1     5519.42     4927.11    934.01 o 
 -13  19   1     2726.56     4157.44    865.73 o 
 -11  19   1     1049.95     1031.45    399.99 o 
  -9  19   1    16256.10    18493.11   2043.83 o 
  -7  19   1    24161.79    26869.19   1293.70 o 
  -5  19   1      515.47      308.37    348.72 o 
  -3  19   1     7294.41     7559.32    671.99 o 
  -1  19   1     4490.50     4780.96    560.59 o 
   1  19   1    26959.54    29425.98   1371.71 o 
   3  19   1     7043.33     7611.12    680.41 o 
   5  19   1     5096.78     6503.40   1236.11 o 
   7  19   1       20.63       48.22    278.37 o 
   9  19   1     7971.63     8436.48   1269.09 o 
  11  19   1     3134.79     3218.81    772.96 o 
  13  19   1      222.35     1543.00    690.31 o 
  15  19   1    19858.21    20299.33   1697.57 o 
  17  19   1     8344.49     7389.18   1134.67 o 
 -16  20   1      418.90      571.77    629.72 o 
 -14  20   1     8080.49     7977.32   1133.32 o 
 -12  20   1     1824.24     1542.26    692.63 o 
 -10  20   1    13975.19    14763.25    958.62 o 
  -8  20   1    11744.56    12261.49    888.85 o 
  -6  20   1    21821.10    23910.74   1235.84 o 
  -4  20   1      121.44       52.19    312.70 o 
  -2  20   1    32848.54    35674.86   1588.65 o 
   0  20   1    66973.63    72929.04   4012.29 o 
   2  20   1     1353.97      821.01    395.21 o 
   4  20   1     1002.25     1222.04    386.60 o 
   6  20   1     5729.49     5479.16    613.31 o 
   8  20   1     1449.06      982.74    665.18 o 
  10  20   1      342.75        6.72    317.96 o 
  12  20   1     8612.47     9527.99    811.26 o 
  14  20   1     4535.07     4434.31    944.94 o 
 -13  21   1      306.04      -83.12    595.01 o 
 -11  21   1        1.09     -260.30    323.82 o 
  -9  21   1    10235.47    11847.46   1407.48 o 
  -7  21   1    16695.67    20422.63   1639.78 o 
  -5  21   1     2491.55     2236.77    485.15 o 
  -3  21   1    12286.43    13329.64    918.11 o 
  -1  21   1      997.18     1031.05    397.01 o 
   1  21   1    21247.19    23589.41   1571.21 o 
   3  21   1     4466.40     4413.67    596.90 o 
   5  21   1       54.85      132.43    321.17 o 
   7  21   1     4801.36     5638.23    986.86 o 
   9  21   1       39.37       34.10    320.77 o 
  11  21   1     2077.89     2585.09    670.74 o 
  13  21   1     6516.49     5777.47   1056.94 o 
 -12  22   1      270.86       68.29    623.99 o 
 -10  22   1     4501.69     5119.92    673.64 o 
  -8  22   1     2214.48     2606.62   1020.72 o 
  -6  22   1     8964.99     8995.24    817.80 o 
  -4  22   1     3822.19     3271.43    557.91 o 
  -2  22   1    15222.25    14506.97    984.63 o 
   0  22   1    23912.34    29153.71   1462.72 o 
   2  22   1      461.46      201.97    349.24 o 
   4  22   1      118.97     -293.74    293.74 o 
   6  22   1     6183.93     6140.69    703.98 o 
   8  22   1     3644.57     2291.58    516.01 o 
  10  22   1      138.98     -276.56    341.41 o 
  -9  23   1     7819.89     8002.03    832.01 o 
  -7  23   1     3593.52     3368.60    602.75 o 
  -5  23   1        2.44     -338.23    338.23 o 
  -3  23   1    10220.58    11566.27   1926.14 o 
  -1  23   1     3902.96     4177.65    638.96 o 
   1  23   1    18701.68    22361.31   1286.65 o 
   3  23   1    10338.40    12549.80   1338.81 o 
   5  23   1      931.14      937.35    465.05 o 
   7  23   1      616.03      455.95    410.28 o 
  -2  24   1     5795.29     5733.21    959.99 o 
   0  24   1     6684.28     8776.74    869.95 o 
   2  24   1        6.00     -136.45    381.69 o 
 -30   0   2     6299.89     5641.66    550.73 o 
 -28   0   2     5817.97     5561.46    445.97 o 
 -26   0   2    41584.54    42790.68   1495.18 o 
 -24   0   2    38793.95    42331.61   1267.07 o 
 -22   0   2    13413.57    14572.54    612.97 o 
 -20   0   2     9772.43    10689.87    584.41 o 
 -18   0   2     4976.11     6040.26    426.57 o 
 -16   0   2    13074.44    14303.73    455.05 o 
 -14   0   2    12128.95    12615.93    397.79 o 
 -12   0   2   199952.02   234851.52   4911.87 o 
 -10   0   2    44846.30    55278.16   1253.54 o 
  -8   0   2   234331.66   290364.13   5171.78 o 
  -6   0   2   438061.47   499193.75  11148.58 o 
  -4   0   2    16851.44    17871.33    471.67 o 
  -2   0   2   568019.44   517217.41  42330.18 o 
   0   0   2   541561.38   531992.88  20461.19 o 
   2   0   2    10063.93    12875.47    351.99 o 
   4   0   2       23.05       63.42     99.69 o 
   6   0   2      873.63      736.24    150.32 o 
   8   0   2   100621.81   112031.63   2296.06 o 
  10   0   2    84637.71    96340.52   2011.75 o 
  12   0   2   101671.29   116127.86   2419.15 o 
  14   0   2     2964.11     4286.41    299.92 o 
  16   0   2    37791.61    43376.36   1051.07 o 
  18   0   2    21607.55    24663.89    704.27 o 
  20   0   2      189.12      594.39    221.55 o 
  22   0   2     7497.05     7751.42   1105.89 o 
  24   0   2     2769.49     3307.76    598.10 o 
  26   0   2       20.74     -230.92    230.92 o 
  28   0   2    14979.89    14291.74    693.84 o 
 -29   1   2     2165.90     2139.83    240.03 o 
 -27   1   2     4065.87     3997.55    358.85 o 
 -25   1   2     1067.28      605.18    180.78 o 
 -23   1   2    35839.86    39468.52    842.49 o 
 -21   1   2    50053.61    53240.60   1037.98 o 
 -19   1   2     5070.51     5436.93    253.44 o 
 -17   1   2     2835.90     3235.17    195.33 o 
 -15   1   2     3016.82     3118.86    147.11 o 
 -13   1   2    22030.09    23629.91    397.04 o 
 -11   1   2     4785.31     5060.54    144.25 o 
  -9   1   2   785429.13   886573.94  11638.48 o 
  -7   1   2   255717.02   284093.97   4210.47 o 
  -5   1   2    21109.44    25879.17    452.57 o 
  -3   1   2    24557.02    25534.65    530.36 o 
  -1   1   2    60483.89    59190.36   2399.15 o 
   1   1   2   361595.78   380085.81   6220.00 o 
   3   1   2     3561.95     3780.04    124.82 o 
   5   1   2   350848.34   440394.63   5800.85 o 
   7   1   2    36876.10    47923.27    694.03 o 
   9   1   2    51287.06    56957.30    871.11 o 
  11   1   2       93.24       60.74     73.04 o 
  13   1   2   120621.66   139158.02   2036.24 o 
  15   1   2   164741.23   193550.41   2801.89 o 
  17   1   2     1561.75     1618.90    150.55 o 
  19   1   2     4800.10     5451.06    227.07 o 
  21   1   2    18409.45    20196.29    529.71 o 
  23   1   2      368.31      378.50    165.81 o 
  25   1   2      703.84      380.73    178.59 o 
  27   1   2    27850.58    29060.47    807.60 o 
 -28   2   2        9.13      215.98    174.17 o 
 -26   2   2    14492.45    15043.29    850.94 o 
 -24   2   2    83393.27    87606.27   1612.03 o 
 -22   2   2       96.48     -135.64    135.64 o 
 -20   2   2    25293.48    27086.61    614.60 o 
 -18   2   2     1259.71     1236.95    159.87 o 
 -16   2   2     3455.54     3990.50    157.78 o 
 -14   2   2    55099.61    63151.15    917.72 o 
 -12   2   2     6035.62     7292.37    209.69 o 
 -10   2   2    39574.38    39279.13    577.09 o 
  -8   2   2   105838.57   108760.75   1665.88 o 
  -6   2   2    54787.36    60330.25   1025.84 o 
  -4   2   2    43416.30    43220.70   1488.11 o 
  -2   2   2   234223.88   247303.06   4735.27 o 
   0   2   2   199416.72   184560.41   3309.43 o 
   2   2   2   115264.08   121384.97   2014.86 o 
   4   2   2    58304.44    66314.70   1044.17 o 
   6   2   2   178786.95   207879.03   2771.67 o 
   8   2   2    45361.35    56973.85    818.99 o 
  10   2   2    39504.70    45834.86    688.42 o 
  12   2   2   190251.66   219018.00   2962.22 o 
  14   2   2     2350.82     2264.16    148.30 o 
  16   2   2   182110.28   201813.63   2923.37 o 
  18   2   2    14011.58    16727.28    387.84 o 
  20   2   2     2812.50     3034.84    227.52 o 
  22   2   2    10387.81    11810.75    403.86 o 
  24   2   2      534.95      608.24    200.15 o 
  26   2   2     2539.40     3250.58    258.88 o 
  28   2   2     3182.52     2935.78    260.11 o 
 -29   3   2      551.03      682.54    203.41 o 
 -27   3   2     4801.37     5586.40    339.73 o 
 -25   3   2      764.01      298.10    171.20 o 
 -23   3   2    40952.89    41768.46    877.81 o 
 -21   3   2    33437.78    37146.47    782.61 o 
 -19   3   2      605.70      577.66    143.15 o 
 -17   3   2    11218.32    12714.82    337.20 o 
 -15   3   2    14562.04    16154.60    317.30 o 
 -13   3   2    31959.84    35541.72    551.09 o 
 -11   3   2     1513.70     2029.33    100.07 o 
  -9   3   2   114314.24   119356.44   1691.19 o 
  -7   3   2     8108.79     9142.98    197.07 o 
  -5   3   2    35772.44    42240.56    988.29 o 
  -3   3   2     2292.64     3070.16     99.05 o 
  -1   3   2      457.87      758.12     47.37 o 
   1   3   2   216166.34   220310.69   4500.09 o 
   3   3   2    19410.34    23196.11    475.89 o 
   5   3   2   135949.75   150887.56   2020.96 o 
   7   3   2    25459.41    31587.85    480.62 o 
   9   3   2    20127.50    24077.59    399.40 o 
  11   3   2    16980.17    21323.17    377.09 o 
  13   3   2    63524.08    76933.17   1118.13 o 
  15   3   2   129778.96   144823.84   2018.58 o 
  17   3   2       13.95       -4.72    107.15 o 
  19   3   2    10411.13    11258.32    341.44 o 
  21   3   2     1094.40     1428.17    292.84 o 
  23   3   2     1453.73     1432.34    204.60 o 
  25   3   2     6406.82     6510.49    361.43 o 
  27   3   2    13399.38    14163.56    470.88 o 
 -28   4   2     4281.56     4222.91    312.48 o 
 -26   4   2     5576.41     5462.29    330.20 o 
 -24   4   2    26334.90    27724.53    730.01 o 
 -22   4   2     6690.65     7035.73    334.35 o 
 -20   4   2    13603.88    14498.73    412.12 o 
 -18   4   2     5689.51     6045.16    223.25 o 
 -16   4   2    15349.43    16918.52    456.04 o 
 -14   4   2    30154.63    32703.83    524.83 o 
 -12   4   2    50633.38    51291.34    742.84 o 
 -10   4   2    24779.54    27178.10    416.17 o 
  -8   4   2    14809.86    15399.73    520.33 o 
  -6   4   2    49999.97    50491.46   1167.24 o 
  -4   4   2       27.48      -35.16     39.67 o 
  -2   4   2    71579.27    67400.69   1247.65 o 
   0   4   2     4868.21     5182.36    229.28 o 
   2   4   2    66304.41    71860.81   1420.40 o 
   4   4   2    28910.40    32585.83    729.37 o 
   6   4   2      149.59      488.68     59.31 o 
   8   4   2    16314.23    16519.47    292.63 o 
  10   4   2      763.97      976.56     86.93 o 
  12   4   2     6647.14     7608.80    210.40 o 
  14   4   2     1856.92     2213.48    136.53 o 
  16   4   2     5686.88     6919.34    227.78 o 
  18   4   2     8450.74     8370.33    270.99 o 
  20   4   2      594.27      268.34    143.47 o 
  22   4   2      833.18      971.06    187.81 o 
  24   4   2      305.04      365.79    169.08 o 
  26   4   2    16505.67    16084.86    549.86 o 
  28   4   2       86.33      414.59    175.71 o 
 -29   5   2     4301.24     3146.25    315.63 o 
 -27   5   2     5504.33     5830.28    374.90 o 
 -25   5   2     6390.04     6676.30    350.65 o 
 -23   5   2    20203.46    22298.13    696.19 o 
 -21   5   2     7673.20     7446.77    373.34 o 
 -19   5   2    21874.23    23223.31    596.21 o 
 -17   5   2    10528.68    10201.80    304.96 o 
 -15   5   2    11937.54    11825.09    265.13 o 
 -13   5   2    38429.04    38813.48    588.93 o 
 -11   5   2    28220.09    30143.57    555.88 o 
  -9   5   2    33330.02    34641.73    645.07 o 
  -7   5   2     1499.19     1082.17     93.92 o 
  -5   5   2    16266.09    12656.69    307.40 o 
  -3   5   2    32489.56    27807.77    625.54 o 
  -1   5   2    10117.86    10192.56    417.56 o 
   1   5   2   313991.00   308256.13   5519.52 o 
   3   5   2    17170.09    19633.54    421.90 o 
   5   5   2    60975.11    63158.54   1089.16 o 
   7   5   2      753.12      895.14     82.58 o 
   9   5   2     8227.09    10820.56    227.13 o 
  11   5   2    97108.67    99671.64   1397.25 o 
  13   5   2    16528.44    15827.76    324.49 o 
  15   5   2    39364.37    43881.92    704.31 o 
  17   5   2    45331.01    50800.47    808.36 o 
  19   5   2    59474.06    62878.40   1104.33 o 
  21   5   2     2953.95     3385.44    238.77 o 
  23   5   2     1325.39     1225.15    194.31 o 
  25   5   2     8416.78     8754.12    367.49 o 
  27   5   2     8916.64     7922.92    361.92 o 
 -28   6   2    27953.39    27474.98   1164.31 o 
 -26   6   2     9303.86     9150.69    566.64 o 
 -24   6   2     5947.85     6429.95    331.25 o 
 -22   6   2      997.20      873.56    182.95 o 
 -20   6   2    22926.06    23781.35    607.57 o 
 -18   6   2     1349.08     1260.36    161.19 o 
 -16   6   2       18.02      -98.88     98.88 o 
 -14   6   2     8562.47     8692.91    228.27 o 
 -12   6   2    36971.81    38614.14    676.87 o 
 -10   6   2   117915.69   120482.76   2232.20 o 
  -8   6   2     1382.91     1434.31     97.93 o 
  -6   6   2     4935.98     4754.16    152.19 o 
  -4   6   2    58976.14    52453.77   1122.83 o 
  -2   6   2    11833.67    10942.68    388.72 o 
   0   6   2     1249.97      978.02     62.22 o 
   2   6   2   420464.19   424949.69   7601.68 o 
   4   6   2     1376.63     1004.61     77.00 o 
   6   6   2    46732.23    50873.37    901.84 o 
   8   6   2    41400.46    45397.50    703.51 o 
  10   6   2    77543.95    82680.50   1170.06 o 
  12   6   2     2884.90     2807.83    133.05 o 
  14   6   2    44420.27    48526.36    797.34 o 
  16   6   2    34859.14    37318.78    624.63 o 
  18   6   2      520.42      291.62    121.09 o 
  20   6   2    36874.75    39581.81    770.38 o 
  22   6   2        1.55      112.51    152.63 o 
  24   6   2        4.66       94.75    163.12 o 
  26   6   2    32641.11    32922.18    773.15 o 
 -27   7   2     5088.29     4689.96    441.94 o 
 -25   7   2     4557.92     3887.77    269.42 o 
 -23   7   2     3842.38     3619.54    266.22 o 
 -21   7   2    12044.00    12827.55    423.31 o 
 -19   7   2    42544.64    45265.76    891.35 o 
 -17   7   2     6328.86     5584.25    254.39 o 
 -15   7   2      341.22      170.54    134.75 o 
 -13   7   2    86875.75    93018.05   2505.40 o 
 -11   7   2    22489.87    21126.72    459.78 o 
  -9   7   2      631.26      794.02     89.33 o 
  -7   7   2    48143.36    44640.27   1184.73 o 
  -5   7   2    65406.07    65343.54   1397.19 o 
  -3   7   2    12762.68    13641.58    314.44 o 
  -1   7   2    17349.88    16733.51    330.29 o 
   1   7   2       55.98      221.21     48.22 o 
   3   7   2     1410.87     1447.38     75.26 o 
   5   7   2     7979.53     5968.18    162.04 o 
   7   7   2    82813.22    90805.47   2300.24 o 
   9   7   2    27752.74    27912.70    472.20 o 
  11   7   2     7185.76     8647.26    235.48 o 
  13   7   2     1529.32     1397.95    115.48 o 
  15   7   2    18815.24    21406.98    410.14 o 
  17   7   2    10211.65    10554.68    278.92 o 
  19   7   2    36767.57    38081.46   1126.69 o 
  21   7   2      918.69      718.27    179.19 o 
  23   7   2     3261.22     3510.18    383.35 o 
  25   7   2    10063.92     9098.85    668.34 o 
  27   7   2     2139.01     1701.57    304.33 o 
 -28   8   2    28456.68    27881.34   3019.64 o 
 -26   8   2     9566.96     9025.53    620.63 o 
 -24   8   2       29.90     -109.23    378.62 o 
 -22   8   2      589.15      545.80    211.81 o 
 -20   8   2    12889.74    13141.15    518.92 o 
 -18   8   2     3229.52     3305.52    278.02 o 
 -16   8   2      617.90      679.67    158.21 o 
 -14   8   2    19689.27    20087.03    544.86 o 
 -12   8   2    49335.39    50610.82   1428.90 o 
 -10   8   2    59531.86    57841.64   1128.41 o 
  -8   8   2     2564.77     2784.80    152.46 o 
  -6   8   2       63.47       81.36     68.27 o 
  -4   8   2   200982.56   183005.50   3295.92 o 
  -2   8   2    52574.29    45193.94    871.55 o 
   0   8   2     2364.46     1753.34     86.40 o 
   2   8   2   133247.14   131201.22   1997.06 o 
   4   8   2    59264.96    60440.79   1132.80 o 
   6   8   2     2915.78     3132.40    121.90 o 
   8   8   2      226.38       50.33     59.44 o 
  10   8   2    59339.77    64190.94   1063.06 o 
  12   8   2     1422.22     1539.30    124.70 o 
  14   8   2      322.32      332.30    101.16 o 
  16   8   2     4464.48     4500.03    205.29 o 
  18   8   2     3699.15     3337.83    220.27 o 
  20   8   2    13415.61    13748.57    422.12 o 
  22   8   2      696.57      345.94    226.37 o 
  24   8   2       32.39       65.86    178.51 o 
  26   8   2    16605.97    17066.45    816.35 o 
 -27   9   2      927.95      700.74    330.92 o 
 -25   9   2    12514.69    12617.29   1179.82 o 
 -23   9   2     1438.57      955.88    283.99 o 
 -21   9   2     5211.12     5334.65    657.05 o 
 -19   9   2    56672.78    58534.98   1287.65 o 
 -17   9   2     7934.65     6973.17    314.70 o 
 -15   9   2        2.20      -83.32    132.31 o 
 -13   9   2    61146.69    63752.94   1380.90 o 
 -11   9   2    33433.29    34252.60    876.72 o 
  -9   9   2     9625.09     8745.69    288.49 o 
  -7   9   2    30895.55    30214.34    653.70 o 
  -5   9   2    18000.07    13429.12    334.06 o 
  -3   9   2     9701.15     7838.87    470.57 o 
  -1   9   2     5366.13     4682.81    199.87 o 
   1   9   2    13384.61    11632.65    309.65 o 
   3   9   2    30984.10    30459.64    634.84 o 
   5   9   2    75984.82    76734.35   1489.54 o 
   7   9   2     3463.90     3750.80    137.87 o 
   9   9   2     9472.38    10864.81    448.01 o 
  11   9   2   127832.51   131414.58   2245.31 o 
  13   9   2     7985.26     9293.68    325.83 o 
  15   9   2      678.33      596.52    134.77 o 
  17   9   2    40392.13    42360.59   1270.47 o 
  19   9   2    18356.75    18347.18    593.55 o 
  21   9   2      429.18      178.60    171.81 o 
  23   9   2       59.49       20.65    199.77 o 
  25   9   2    10991.60    11075.32    888.26 o 
 -26  10   2    11784.92    12405.06   1785.08 o 
 -24  10   2      471.74      538.78    321.06 o 
 -22  10   2     3400.40     2823.60    531.65 o 
 -20  10   2     5693.57     5182.05    351.77 o 
 -18  10   2     7498.47     7173.85    443.62 o 
 -16  10   2     4371.61     4484.19    289.12 o 
 -14  10   2     2934.89     3065.26    203.82 o 
 -12  10   2      183.46      172.68    128.52 o 
 -10  10   2     5296.89     5528.56    228.98 o 
  -8  10   2      149.86      -78.29     90.58 o 
  -6  10   2    18474.53    17968.96    424.98 o 
  -4  10   2    85074.45    76715.41   1650.95 o 
  -2  10   2    46025.53    44149.20    995.99 o 
   0  10   2      808.29      683.75    116.79 o 
   2  10   2    16732.32    15229.08    364.25 o 
   4  10   2    14156.61    12964.04    382.46 o 
   6  10   2       19.86      -69.98     69.98 o 
   8  10   2    50758.29    52605.26   1075.53 o 
  10  10   2    43417.14    44703.62    936.41 o 
  12  10   2      510.30      632.91    123.51 o 
  14  10   2        1.18       36.87    104.38 o 
  16  10   2     1961.26     2116.36    207.02 o 
  18  10   2     5822.79     6062.87    611.78 o 
  20  10   2    14834.42    14815.64    460.92 o 
  22  10   2       81.96     -171.44    190.77 o 
  24  10   2        2.63      -45.86    190.15 o 
 -25  11   2     3273.93     3569.43    458.65 o 
 -23  11   2     5637.74     6355.97    831.02 o 
 -21  11   2    13444.68    14475.61    769.82 o 
 -19  11   2     7110.92     6852.43    446.17 o 
 -17  11   2     1703.17     1491.64    262.37 o 
 -15  11   2       10.14     -223.27    223.27 o 
 -13  11   2    21618.93    22813.92    790.73 o 
 -11  11   2     2617.00     2239.75    617.67 o 
  -9  11   2     2045.72     2108.67    222.75 o 
  -7  11   2    48306.76    44377.05   1042.26 o 
  -5  11   2    11506.24    10683.96    369.02 o 
  -3  11   2     3725.46     3775.29    203.14 o 
  -1  11   2     5743.65     5233.26    231.04 o 
   1  11   2    11240.99     9395.55    305.89 o 
   3  11   2     1842.51     1989.40    125.74 o 
   5  11   2      919.55      822.11    111.63 o 
   7  11   2     1302.18     1158.87    133.75 o 
   9  11   2     6459.91     6766.15    300.94 o 
  11  11   2     7884.12     9298.38    860.04 o 
  13  11   2    30385.98    31054.15   1007.68 o 
  15  11   2    26977.75    27347.07    933.35 o 
  17  11   2    11096.17    10766.98    591.84 o 
  19  11   2       40.11     -135.90    221.83 o 
  21  11   2       56.38     -245.60    245.60 o 
  23  11   2        0.85      -38.59    412.06 o 
  25  11   2     1070.48     1641.35    634.54 o 
 -26  12   2     1476.45     1022.37    338.94 o 
 -24  12   2     1207.44     1575.75    350.68 o 
 -22  12   2      925.45      582.40    354.98 o 
 -20  12   2     1376.94      712.58    283.26 o 
 -18  12   2    18998.86    19358.43   2086.10 o 
 -16  12   2     7241.03     7003.02    576.22 o 
 -14  12   2    10624.32    10337.76   1106.99 o 
 -12  12   2    21751.72    22050.34    866.11 o 
 -10  12   2      340.81      205.95    270.59 o 
  -8  12   2      200.02      -43.98    130.61 o 
  -6  12   2     6140.25     5591.30    442.11 o 
  -4  12   2   118145.43   113932.34   3498.12 o 
  -2  12   2     7192.98     6350.40    346.20 o 
   0  12   2    15625.30    14617.19    502.65 o 
   2  12   2      795.69      725.82    133.37 o 
   4  12   2     1044.77      467.89    313.02 o 
   6  12   2     4229.13     4110.12    287.77 o 
   8  12   2     3045.90     3457.84    373.71 o 
  10  12   2    50879.62    54282.45   1535.13 o 
  12  12   2       23.52       58.01    160.33 o 
  14  12   2        3.46      -15.10    159.47 o 
  16  12   2     7787.89     8051.04    744.08 o 
  18  12   2     4369.92     4184.70    454.25 o 
  20  12   2    12276.73    12172.77   1237.08 o 
  22  12   2      183.35     -279.36    279.36 o 
  24  12   2        6.55      313.12    473.30 o 
 -25  13   2     3997.10     4246.34    839.41 o 
 -23  13   2     1352.62     1968.58    657.81 o 
 -21  13   2      780.10      654.24    311.71 o 
 -19  13   2       64.03     -204.79    543.89 o 
 -17  13   2     4395.79     5008.24   1505.59 o 
 -15  13   2     3585.05     3443.69    444.08 o 
 -13  13   2    10028.18     9058.19    541.44 o 
 -11  13   2     1873.99     1687.04    374.11 o 
  -9  13   2      135.82       88.05    166.43 o 
  -7  13   2    18743.51    17827.88    655.43 o 
  -5  13   2      471.12      459.94    215.10 o 
  -3  13   2     1457.65     1467.60    191.17 o 
  -1  13   2      152.67      -89.67    271.32 o 
   1  13   2    21328.31    20448.22   1822.77 o 
   3  13   2     6545.10     6488.19    472.42 o 
   5  13   2     8864.54     8216.26    406.35 o 
   7  13   2    72655.43    70547.62   2594.48 o 
   9  13   2     4956.32     5795.32    369.48 o 
  11  13   2     1139.22     1706.40    246.09 o 
  13  13   2    10941.69    11050.63    774.24 o 
  15  13   2      590.10      936.33    238.32 o 
  17  13   2     1207.90      706.01    278.54 o 
  19  13   2     2516.60     1557.93    349.01 o 
  21  13   2    10453.67    10889.68   1061.39 o 
  23  13   2     1164.35     1344.44    593.84 o 
 -24  14   2      940.77     1395.33    642.74 o 
 -22  14   2      381.82     -211.35    497.63 o 
 -20  14   2     4354.55     5657.36   2248.00 o 
 -18  14   2    12327.55    11824.57    791.35 o 
 -16  14   2     3879.34     3373.28    768.79 o 
 -14  14   2     1107.42      758.10    305.36 o 
 -12  14   2    11445.55    11613.63    861.67 o 
 -10  14   2     6242.57     5833.28    389.01 o 
  -8  14   2    10583.96    11131.79    618.69 o 
  -6  14   2     5193.30     5943.21    480.94 o 
  -4  14   2    20506.03    18698.58    886.23 o 
  -2  14   2      417.46      161.92    190.14 o 
   0  14   2    26502.90    25816.42   1085.79 o 
   2  14   2    18242.27    18071.22    860.91 o 
   4  14   2     4108.13     4113.31    628.17 o 
   6  14   2     7906.09     8104.98    548.69 o 
   8  14   2       18.74      313.62    217.62 o 
  10  14   2     3440.18     3376.13    517.26 o 
  12  14   2     3981.29     4335.91    594.36 o 
  14  14   2     1266.27     1195.36    274.43 o 
  16  14   2        2.69      -28.07    304.66 o 
  18  14   2     7814.73     8478.89    811.92 o 
  20  14   2     2261.35     2542.44    401.64 o 
  22  14   2     4427.33     3790.61    466.74 o 
 -23  15   2      244.28      602.05    499.46 o 
 -21  15   2     1221.00     1237.06    342.71 o 
 -19  15   2     7924.22     7415.95   1317.69 o 
 -17  15   2    26755.49    28166.91   3695.78 o 
 -15  15   2     7307.49     7760.63   1540.63 o 
 -13  15   2     9513.47     9981.83    537.75 o 
 -11  15   2     9798.28    10104.17    655.96 o 
  -9  15   2     1363.91     1136.17    301.02 o 
  -7  15   2     3433.21     4041.67    431.67 o 
  -5  15   2       14.92      -26.15    621.66 o 
  -3  15   2       51.36      179.03    202.61 o 
  -1  15   2     8136.60     7876.96    560.67 o 
   1  15   2    13670.50    13327.33    739.04 o 
   3  15   2     4826.74     4606.25    442.05 o 
   5  15   2    17036.85    17394.55   1344.18 o 
   7  15   2    31698.66    30934.28   2035.02 o 
   9  15   2    21649.00    21514.39   1022.77 o 
  11  15   2    11679.38    11964.16   1067.14 o 
  13  15   2      150.39      249.93    245.74 o 
  15  15   2     1351.58      231.18    485.03 o 
  17  15   2     5301.07     4069.65    792.39 o 
  19  15   2    22698.04    23004.46   1625.82 o 
  21  15   2    10533.13     9265.26    639.84 o 
 -22  16   2      803.75     1964.55    671.41 o 
 -20  16   2     3057.52     2550.52    782.71 o 
 -18  16   2    13227.37    12727.32   1251.82 o 
 -16  16   2     1721.93     2217.19    634.92 o 
 -14  16   2      185.52     -429.84    429.84 o 
 -12  16   2    18085.57    19491.84    975.78 o 
 -10  16   2     9155.26     8704.43    640.55 o 
  -8  16   2     7320.91     6679.04    568.81 o 
  -6  16   2     2923.48     2447.76    383.35 o 
  -4  16   2     3457.33     3177.19    420.69 o 
  -2  16   2       15.08      -87.05    179.82 o 
   0  16   2    28219.43    27916.92   1217.83 o 
   2  16   2    38863.23    37808.67   1513.69 o 
   4  16   2    25205.52    24381.06   1252.14 o 
   6  16   2    26427.05    27968.37   2492.53 o 
   8  16   2       34.93      -56.79    217.45 o 
  10  16   2      706.95      651.46    289.87 o 
  12  16   2      144.03       40.18    334.33 o 
  14  16   2      302.09      777.19    318.91 o 
  16  16   2     1629.29     1415.03    642.29 o 
  18  16   2     2712.14     1830.16    479.39 o 
  20  16   2       12.42       26.34    407.28 o 
 -21  17   2      791.66       61.67    645.21 o 
 -19  17   2     3052.33     1669.39    723.36 o 
 -17  17   2     9985.72     9031.48   1114.75 o 
 -15  17   2    23047.18    22584.28   1688.43 o 
 -13  17   2    43331.98    43120.29   2541.79 o 
 -11  17   2    10604.10    12543.81   1549.89 o 
  -9  17   2      853.14     1171.91    350.20 o 
  -7  17   2     3172.21     3140.97   1008.76 o 
  -5  17   2     4146.51     3805.76    528.58 o 
  -3  17   2     4000.88     4630.71    506.32 o 
  -1  17   2     2216.64     2370.48    388.82 o 
   1  17   2     2125.67     1686.40    370.56 o 
   3  17   2        5.99       61.78    290.27 o 
   5  17   2    18861.18    19238.79    985.46 o 
   7  17   2    45198.32    45305.67   1782.07 o 
   9  17   2     8368.17     7900.88    637.29 o 
  11  17   2     6748.33     5481.17    562.80 o 
  13  17   2     2181.31     2272.76    564.43 o 
  15  17   2     2655.63     1808.72    701.89 o 
  17  17   2     4097.35     3679.28    885.70 o 
  19  17   2    11257.57    11066.89    880.21 o 
 -20  18   2     6831.06     4360.52    934.82 o 
 -18  18   2     3622.22     2141.64    755.33 o 
 -16  18   2       74.49       16.20    546.94 o 
 -14  18   2      280.13     -243.70    479.13 o 
 -12  18   2     5488.75     5740.09   1067.04 o 
 -10  18   2     8536.23     8891.39   1008.75 o 
  -8  18   2     9213.24     9041.23    704.87 o 
  -6  18   2     2201.12     2381.91    426.76 o 
  -4  18   2     5417.42     6164.19    595.33 o 
  -2  18   2       26.26       -1.24    247.86 o 
   0  18   2     2192.99     1540.30    370.92 o 
   2  18   2    41980.57    44555.13   1851.42 o 
   4  18   2    37083.67    39892.45   3263.04 o 
   6  18   2     8766.14     9183.03    697.48 o 
   8  18   2        5.00       89.70    261.75 o 
  10  18   2      464.51      498.75    354.91 o 
  12  18   2     6444.52     6291.79    620.02 o 
  14  18   2     1163.07     1224.11    637.23 o 
  16  18   2     7317.13     7470.91   1101.77 o 
  18  18   2      998.02     1029.77    472.88 o 
 -17  19   2     4031.48     2339.38    800.63 o 
 -15  19   2    14873.88    13970.18   1389.05 o 
 -13  19   2    23639.28    23448.46   1793.20 o 
 -11  19   2     4852.89     5386.84    612.98 o 
  -9  19   2     1895.88     2652.63    473.54 o 
  -7  19   2      884.32      769.19    351.45 o 
  -5  19   2      125.94     -230.96    259.73 o 
  -3  19   2     4259.90     4763.63    557.48 o 
  -1  19   2    12599.64    13623.99    877.90 o 
   1  19   2     2710.59     2744.21    506.48 o 
   3  19   2     5969.27     6241.62    619.11 o 
   5  19   2    14502.18    14698.75   1062.01 o 
   7  19   2     1846.34     1988.99    420.09 o 
   9  19   2     1395.46      642.13    800.52 o 
  11  19   2     7021.85     7343.29    684.22 o 
  13  19   2      617.21      456.24    512.25 o 
  15  19   2      709.87     1305.32    681.75 o 
  17  19   2     9092.60     6820.59   1145.82 o 
 -16  20   2     1297.16     1310.90    695.60 o 
 -14  20   2        4.31     -163.28    555.50 o 
 -12  20   2     4990.53     4695.17    917.81 o 
 -10  20   2     7014.72     7341.23    712.26 o 
  -8  20   2       66.13      832.88    392.95 o 
  -6  20   2      176.83      318.69    332.64 o 
  -4  20   2      768.33      753.14    388.28 o 
  -2  20   2      467.63     1452.66    405.57 o 
   0  20   2        0.38      137.60    311.74 o 
   2  20   2     4740.48     4439.81    575.57 o 
   4  20   2    21904.84    20803.56   2128.40 o 
   6  20   2     5449.64     6301.41    657.48 o 
   8  20   2      733.21      818.53    378.79 o 
  10  20   2     3738.07     3929.92    565.05 o 
  12  20   2      590.53      867.92    412.06 o 
  14  20   2     1486.51     1241.34    708.51 o 
 -13  21   2     6998.60     6327.14   1067.68 o 
 -11  21   2      557.22     -326.94    540.83 o 
  -9  21   2     8068.49     9738.67   1081.44 o 
  -7  21   2     2542.89     3749.54   1180.85 o 
  -5  21   2     4530.95     5391.13    643.05 o 
  -3  21   2       73.26      130.18    312.85 o 
  -1  21   2      254.08      270.24    337.34 o 
   1  21   2    12477.29    13745.49    947.95 o 
   3  21   2      324.99      356.86    344.45 o 
   5  21   2     6208.49     6396.20    677.44 o 
   7  21   2        1.64      -16.33    306.33 o 
   9  21   2     1014.45      248.24    340.00 o 
  11  21   2      228.74      -98.39    329.89 o 
  13  21   2      128.78       37.44    579.93 o 
 -12  22   2       65.01      -80.85    595.75 o 
 -10  22   2     1827.94     2216.45    511.73 o 
  -8  22   2      544.17      846.27    434.18 o 
  -6  22   2      572.45     1056.96    439.30 o 
  -4  22   2      203.10      370.81    378.56 o 
  -2  22   2     4293.96     5606.11   1758.90 o 
   0  22   2     2033.59     3468.97    749.20 o 
   2  22   2     3488.29     4535.96   1176.82 o 
   4  22   2       27.27     -190.74    631.61 o 
   6  22   2     5848.53     6345.23   1209.03 o 
   8  22   2        4.93      347.67    378.66 o 
  10  22   2        7.69      469.59    401.19 o 
  -9  23   2     3722.83     4164.63    668.86 o 
  -7  23   2      111.58      262.03    395.52 o 
  -5  23   2      710.38      707.13    420.89 o 
  -3  23   2      945.57      964.57    447.90 o 
  -1  23   2      232.27      186.97    356.94 o 
   1  23   2     1098.91     1292.33    469.58 o 
   3  23   2       87.37     -143.70    343.37 o 
   5  23   2      172.09     -239.47    368.49 o 
   7  23   2     5721.12     6905.93   1144.18 o 
  -2  24   2      802.25      968.45    946.85 o 
   0  24   2    13544.83    15631.46   1106.98 o 
 -29   1   3      470.16      962.95    203.98 o 
 -27   1   3       95.75       48.51    170.44 o 
 -25   1   3      231.38      272.06    166.38 o 
 -23   1   3      581.93      712.33    173.03 o 
 -21   1   3       17.48      -88.52    128.15 o 
 -19   1   3     3714.25     4019.19    248.54 o 
 -17   1   3    24133.28    24932.11    553.12 o 
 -15   1   3    23357.74    27573.33    523.17 o 
 -13   1   3    10528.06    13249.51    255.42 o 
 -11   1   3     2156.54     2306.45    110.27 o 
  -9   1   3    24049.80    23084.04    408.84 o 
  -7   1   3    16133.65    14587.87    269.77 o 
  -5   1   3    13997.43    16554.15    305.10 o 
  -3   1   3     9994.97     8893.95    261.38 o 
  -1   1   3    26831.80    28886.77    512.88 o 
   1   1   3    18335.62    20103.67    376.79 o 
   3   1   3      742.49      913.92    101.66 o 
   5   1   3    14439.29    18697.77    358.19 o 
   7   1   3     1601.38     3674.91    128.03 o 
   9   1   3     3713.90     5680.22    180.53 o 
  11   1   3     1820.83     1796.68    133.43 o 
  13   1   3      382.17      327.48    104.04 o 
  15   1   3      281.81      449.52    181.31 o 
  17   1   3     1013.54      958.21    139.83 o 
  19   1   3    38820.73    43358.78    770.65 o 
  21   1   3     1140.20      789.57    189.49 o 
  23   1   3      285.57       21.46    163.10 o 
  25   1   3     2041.65     1786.49    223.66 o 
  27   1   3     1109.43     1615.40    219.81 o 
 -30   2   3     2047.58     1864.93    251.80 o 
 -28   2   3       74.51     -162.54    162.54 o 
 -26   2   3     1316.27      959.23    200.84 o 
 -24   2   3    11776.46    11639.92    477.52 o 
 -22   2   3      478.74      292.11    147.98 o 
 -20   2   3      212.18       33.50    128.83 o 
 -18   2   3     8522.57     8808.57    310.24 o 
 -16   2   3    11952.87    12967.28    299.92 o 
 -14   2   3      944.98      912.25     79.56 o 
 -12   2   3    27241.61    27485.83    431.71 o 
 -10   2   3     8715.88    10130.70    229.61 o 
  -8   2   3     1761.83     1841.78     78.76 o 
  -6   2   3    57448.45    61811.12   1376.80 o 
  -4   2   3     2837.77     3204.07    158.10 o 
  -2   2   3    78676.76    81361.98   1627.38 o 
   0   2   3    19850.04    18537.55    402.96 o 
   2   2   3    28768.94    29920.56    550.81 o 
   4   2   3   325452.13   391432.28   5907.08 o 
   6   2   3   103718.51   121940.61   1656.58 o 
   8   2   3        6.15      134.64     62.80 o 
  10   2   3        1.70        9.21     66.03 o 
  12   2   3    37096.35    44463.74    731.03 o 
  14   2   3    30422.82    34195.09    607.81 o 
  16   2   3     4645.37     5595.82    259.75 o 
  18   2   3        0.19       66.94    111.14 o 
  20   2   3     2878.61     2811.78    207.14 o 
  22   2   3     3144.27     3152.93    241.28 o 
  24   2   3    13093.50    13303.23    444.73 o 
  26   2   3     3945.43     3740.92    270.79 o 
  28   2   3     3753.10     3992.47    443.40 o 
 -29   3   3     6524.54     6777.99    373.96 o 
 -27   3   3      528.03      406.10    203.50 o 
 -25   3   3     3006.55     3070.59    292.32 o 
 -23   3   3     2193.73     2224.48    234.12 o 
 -21   3   3    19472.46    20103.03    509.95 o 
 -19   3   3    53057.04    55301.32   1044.14 o 
 -17   3   3    45259.67    51778.98    899.79 o 
 -15   3   3    43882.44    45125.73    730.70 o 
 -13   3   3    25685.66    27846.72    444.90 o 
 -11   3   3     8030.17     7943.82    241.85 o 
  -9   3   3     2810.61     2725.52    134.71 o 
  -7   3   3    10470.81     8953.44    237.68 o 
  -5   3   3     3833.06     3357.08    144.18 o 
  -3   3   3     9782.87    10186.08    307.53 o 
  -1   3   3     3947.04     3226.13    114.96 o 
   1   3   3      300.19      166.01     59.72 o 
   3   3   3     1037.22     1211.28    101.25 o 
   5   3   3    11534.08    11907.78    253.16 o 
   7   3   3   124465.73   146588.30   1985.96 o 
   9   3   3   194082.33   225588.09   3032.50 o 
  11   3   3     2194.13     2047.55    132.60 o 
  13   3   3     4442.34     4916.26    180.40 o 
  15   3   3    25911.23    28359.99    537.36 o 
  17   3   3    27838.62    31639.61    594.89 o 
  19   3   3    22730.90    24719.02    511.93 o 
  21   3   3    56319.97    61009.40   1183.73 o 
  23   3   3     5205.43     5150.29    292.66 o 
  25   3   3     1303.65      948.95    256.58 o 
  27   3   3      955.97      898.60    204.10 o 
 -28   4   3        6.71      -79.31    195.43 o 
 -26   4   3     5021.04     5041.31    319.76 o 
 -24   4   3    18332.96    17628.76    545.00 o 
 -22   4   3     1700.33     1684.49    218.58 o 
 -20   4   3     4777.11     5029.26    269.45 o 
 -18   4   3    56292.77    61314.22   1130.06 o 
 -16   4   3     2026.00     2050.30    133.31 o 
 -14   4   3    62378.22    62629.53    958.41 o 
 -12   4   3    16505.78    18962.42    319.52 o 
 -10   4   3     1012.40      499.33     56.93 o 
  -8   4   3    25601.92    27094.73    606.20 o 
  -6   4   3     3695.60     3755.66    153.98 o 
  -4   4   3     2661.74     2078.46     88.94 o 
  -2   4   3   160862.38   151327.20   3793.05 o 
   0   4   3   627519.81   622565.19  13563.33 o 
   2   4   3   116638.94   123415.63   2747.40 o 
   4   4   3   215945.59   226383.13   4094.30 o 
   6   4   3    51649.91    58571.92    830.85 o 
   8   4   3    11934.85    15824.87    289.58 o 
  10   4   3     6340.19     8313.70    206.80 o 
  12   4   3    87278.27    95131.24   1354.68 o 
  14   4   3     1577.73     2192.23    151.18 o 
  16   4   3     5874.11     6605.52    226.64 o 
  18   4   3     8949.76    10265.67    303.99 o 
  20   4   3     5258.18     5281.08    254.54 o 
  22   4   3    11547.91    12743.25    466.70 o 
  24   4   3    15015.50    13738.56    448.66 o 
  26   4   3     7769.34     7927.05    357.39 o 
 -29   5   3     9104.90     8681.43    405.95 o 
 -27   5   3       81.19      309.54    194.17 o 
 -25   5   3       21.58      -74.12    167.60 o 
 -23   5   3    11671.95    11513.16    443.62 o 
 -21   5   3      287.05      359.25    170.61 o 
 -19   5   3    42716.64    46310.19    991.33 o 
 -17   5   3   148812.63   154698.64   2758.58 o 
 -15   5   3    47827.88    49190.77    841.29 o 
 -13   5   3     1680.31     1831.07    118.05 o 
 -11   5   3    20138.96    22094.85    483.33 o 
  -9   5   3    27298.05    26845.60    592.69 o 
  -7   5   3       14.34      -43.82     76.85 o 
  -5   5   3     8170.15     8011.70    194.04 o 
  -3   5   3    41594.36    36226.69    590.70 o 
  -1   5   3    53389.69    52003.11   1053.10 o 
   1   5   3   114407.88   115817.17   3088.72 o 
   3   5   3    42748.84    43650.68   1115.33 o 
   5   5   3    90184.66    93934.85   1627.18 o 
   7   5   3   142444.17   153933.47   2082.05 o 
   9   5   3    25020.90    29556.89    474.85 o 
  11   5   3       34.16      -71.75     71.75 o 
  13   5   3      689.04      527.02    103.87 o 
  15   5   3    30542.95    34720.72    591.05 o 
  17   5   3    25151.29    27004.54    503.66 o 
  19   5   3    78627.65    85723.82   1443.45 o 
  21   5   3    49464.84    52061.92    966.29 o 
  23   5   3      680.01      661.42    179.47 o 
  25   5   3     3631.10     3467.35    263.75 o 
  27   5   3      349.66      295.17    166.78 o 
 -28   6   3      631.97      842.94    270.64 o 
 -26   6   3      506.49      505.86    190.99 o 
 -24   6   3    16939.02    18197.50    542.11 o 
 -22   6   3     5140.94     4967.31    281.12 o 
 -20   6   3     5290.28     5219.78    282.11 o 
 -18   6   3    25291.54    25472.05    562.78 o 
 -16   6   3     1018.40      732.06    153.98 o 
 -14   6   3    59507.50    61985.81   1241.66 o 
 -12   6   3    37244.08    35492.90    626.17 o 
 -10   6   3     1639.59     1885.71    115.79 o 
  -8   6   3    13617.99    12210.67    316.07 o 
  -6   6   3     8159.56     8640.69    212.86 o 
  -4   6   3     1284.09     1300.98    128.40 o 
  -2   6   3   115805.51   115826.09   2836.22 o 
   0   6   3   372944.66   358793.81   8484.42 o 
   2   6   3    28310.48    25351.75    531.18 o 
   4   6   3    46464.45    48885.14    959.60 o 
   6   6   3    25320.02    25187.08    499.71 o 
   8   6   3    15088.16    14727.43    317.44 o 
  10   6   3    18575.34    21460.71    378.43 o 
  12   6   3    23823.21    26211.50    456.44 o 
  14   6   3    22737.07    24599.87    452.81 o 
  16   6   3      421.23      364.01    108.94 o 
  18   6   3     4420.31     4980.18    208.27 o 
  20   6   3      131.54      -98.35    132.88 o 
  22   6   3    45702.00    44315.18   1012.04 o 
  24   6   3    30171.82    31650.29   1078.72 o 
  26   6   3        8.90      264.83    189.60 o 
 -29   7   3     9399.22     7767.56    916.49 o 
 -27   7   3      242.40      431.88    301.80 o 
 -25   7   3     3547.59     3901.29    379.65 o 
 -23   7   3      251.81      148.16    203.30 o 
 -21   7   3     1512.59     1232.68    241.38 o 
 -19   7   3     9099.66     9013.67    335.25 o 
 -17   7   3    46158.46    48205.91   1036.61 o 
 -15   7   3    43169.40    43740.12   1082.73 o 
 -13   7   3     2429.30     1952.78    143.89 o 
 -11   7   3     7587.90     7389.56    294.95 o 
  -9   7   3      557.43      414.94     77.51 o 
  -7   7   3     3898.97     3673.95    144.75 o 
  -5   7   3     7332.81     7112.22    245.81 o 
  -3   7   3   122588.91   110327.48   2493.83 o 
  -1   7   3    49559.98    47033.72   1547.95 o 
   1   7   3     9949.52     9606.36    249.91 o 
   3   7   3    64129.38    62637.23   1318.78 o 
   5   7   3    35485.41    37988.34    702.45 o 
   7   7   3    64971.48    67661.05   1193.32 o 
   9   7   3    10291.44    11117.79    274.74 o 
  11   7   3    36391.07    40149.38    630.46 o 
  13   7   3      684.67      951.39    117.36 o 
  15   7   3    56926.50    59317.00    971.95 o 
  17   7   3     4389.81     4684.54    221.94 o 
  19   7   3     6897.70     7512.00    294.74 o 
  21   7   3    34302.74    35226.00    775.92 o 
  23   7   3     2366.55     2361.76    242.08 o 
  25   7   3     4107.72     4756.54    462.00 o 
 -28   8   3     9006.00     7680.47    892.13 o 
 -26   8   3      114.83       11.33    261.04 o 
 -24   8   3     4992.23     4507.82    402.29 o 
 -22   8   3       13.49      186.32    226.19 o 
 -20   8   3    15729.92    17329.98    735.68 o 
 -18   8   3    38892.74    42222.05   1188.70 o 
 -16   8   3    13318.28    13636.89    455.00 o 
 -14   8   3   133504.63   134198.72   2868.50 o 
 -12   8   3      675.68      610.30    123.34 o 
 -10   8   3     5447.58     5619.25    245.43 o 
  -8   8   3    58478.31    59356.58   1110.61 o 
  -6   8   3    61438.94    60052.48   1309.28 o 
  -4   8   3   103900.08    90719.42   1904.10 o 
  -2   8   3    56255.43    49624.70   1089.03 o 
   0   8   3    73102.68    69595.65   1187.01 o 
   2   8   3      176.06      173.55     55.75 o 
   4   8   3     9032.65     7671.41    197.76 o 
   6   8   3     5804.01     6127.38    261.97 o 
   8   8   3   107640.13   112084.63   1918.03 o 
  10   8   3    28488.78    28704.32    702.17 o 
  12   8   3     3267.04     3171.18    174.22 o 
  14   8   3     1721.57     1837.32    141.62 o 
  16   8   3     6875.63     6863.31    239.95 o 
  18   8   3    24344.98    25105.00    559.05 o 
  20   8   3     1841.38     1065.17    181.65 o 
  22   8   3    36966.39    36811.18   1022.46 o 
  24   8   3      650.10      531.60    283.33 o 
  26   8   3     6253.62     5250.65    395.00 o 
 -27   9   3     3552.74     3159.62    391.62 o 
 -25   9   3     5399.91     5411.22    814.70 o 
 -23   9   3        9.00     -216.68    216.68 o 
 -21   9   3     6183.45     5913.72    459.24 o 
 -19   9   3    22974.85    23242.27    742.16 o 
 -17   9   3    17192.61    17057.48    493.35 o 
 -15   9   3    23767.36    23244.44    584.77 o 
 -13   9   3     6764.71     5691.93    249.51 o 
 -11   9   3    41089.93    42720.19    806.65 o 
  -9   9   3    10328.61     9184.85    283.39 o 
  -7   9   3    41980.93    38745.79    905.56 o 
  -5   9   3      415.40      438.26     83.33 o 
  -3   9   3    99122.47    88477.65   1647.94 o 
  -1   9   3    99351.44    91635.16   1549.59 o 
   1   9   3    13578.67    12664.18    279.75 o 
   3   9   3    12051.07    11252.37    261.50 o 
   5   9   3    10995.11    12057.68    264.91 o 
   7   9   3    18712.86    20886.92    447.53 o 
   9   9   3     3972.18     5063.66    204.59 o 
  11   9   3    42057.65    42969.27   1268.96 o 
  13   9   3    22246.40    23831.40    510.22 o 
  15   9   3     7830.81     8163.24    303.04 o 
  17   9   3     2163.29     2414.55    175.09 o 
  19   9   3     2454.24     1899.22    250.38 o 
  21   9   3     9404.85     8899.79    505.31 o 
  23   9   3        4.37       15.69    239.73 o 
  25   9   3     8034.74     7648.92    594.46 o 
 -26  10   3    20534.31    19295.33   1069.34 o 
 -24  10   3     1184.93      913.21    286.04 o 
 -22  10   3     3891.70     3431.84    357.34 o 
 -20  10   3      264.26       62.48    173.32 o 
 -18  10   3     6304.08     5502.63    331.80 o 
 -16  10   3     3190.98     2611.41    243.50 o 
 -14  10   3    39482.76    39217.34    962.88 o 
 -12  10   3     3526.08     4001.44    331.02 o 
 -10  10   3     8813.72     7985.69    329.04 o 
  -8  10   3       64.95       67.10     96.83 o 
  -6  10   3    56303.42    54936.33   1080.89 o 
  -4  10   3   100415.23    92969.42   1740.22 o 
  -2  10   3     1562.02     1174.34    109.91 o 
   0  10   3     1326.65     1291.94    103.03 o 
   2  10   3    12541.42    12278.80    253.71 o 
   4  10   3    13031.16    11804.37    255.20 o 
   6  10   3     5810.34     5531.82    193.96 o 
   8  10   3   103468.32   104634.48   1805.54 o 
  10  10   3    99718.23   106068.02   2036.47 o 
  12  10   3     5112.33     4730.46    241.45 o 
  14  10   3    18266.57    18353.10    472.89 o 
  16  10   3     5917.84     5384.87    262.48 o 
  18  10   3     4547.80     4807.36    385.18 o 
  20  10   3     2932.01     2906.97    323.39 o 
  22  10   3    10857.88     9842.70    476.36 o 
  24  10   3     1588.75     2253.36    727.72 o 
 -27  11   3     3585.84     4486.81    887.17 o 
 -25  11   3     9993.89     9133.86    916.07 o 
 -23  11   3      552.64      417.54    676.70 o 
 -21  11   3    14196.26    12506.56    717.99 o 
 -19  11   3    48921.98    47970.58   2227.02 o 
 -17  11   3     5093.26     5133.50    553.84 o 
 -15  11   3     2353.99     2642.58    278.59 o 
 -13  11   3    22972.28    26169.58    751.49 o 
 -11  11   3    56131.77    55221.40   1288.41 o 
  -9  11   3    35041.42    35948.76    889.25 o 
  -7  11   3    87310.64    83266.52   1817.45 o 
  -5  11   3       69.57       62.92    101.48 o 
  -3  11   3    91264.22    84927.88   1822.53 o 
  -1  11   3     7396.02     6627.93    282.88 o 
   1  11   3     8668.02     8133.02    236.12 o 
   3  11   3        4.65      204.64     74.79 o 
   5  11   3     5817.06     4741.23    253.89 o 
   7  11   3    16118.07    14615.71    465.31 o 
   9  11   3    38118.65    38830.47    836.04 o 
  11  11   3    92128.77   102256.95   1981.55 o 
  13  11   3     4268.85     3904.76    248.36 o 
  15  11   3      224.87      283.18    140.05 o 
  17  11   3     8061.54     8565.00    563.34 o 
  19  11   3     2899.21     2475.24    266.48 o 
  21  11   3     1452.88      666.71    220.31 o 
  23  11   3     4510.42     3732.56    575.77 o 
 -26  12   3     9020.24     8463.54    694.08 o 
 -24  12   3       41.64      194.31    307.49 o 
 -22  12   3     5603.66     5439.22    492.47 o 
 -20  12   3      160.06     -223.69    223.69 o 
 -18  12   3    31653.76    33676.19   1999.10 o 
 -16  12   3     6598.07     7159.16    581.72 o 
 -14  12   3    35531.24    34223.19   1355.54 o 
 -12  12   3    15036.38    14729.29    604.09 o 
 -10  12   3    34076.93    32749.35   1005.67 o 
  -8  12   3      965.05      738.08    175.91 o 
  -6  12   3    64199.82    62097.59   1664.45 o 
  -4  12   3   221175.75   209544.22   5082.80 o 
  -2  12   3    16355.01    16177.47    562.59 o 
   0  12   3      972.83      965.65    149.44 o 
   2  12   3    25470.23    23615.71    686.27 o 
   4  12   3     9813.70     9866.21    422.91 o 
   6  12   3      692.96      665.42    162.39 o 
   8  12   3    65654.94    65880.03   1958.83 o 
  10  12   3    20071.69    20874.22    757.61 o 
  12  12   3      669.96      826.11    208.40 o 
  14  12   3      999.85      655.63    201.75 o 
  16  12   3      672.85      553.48    203.97 o 
  18  12   3     9971.52     8882.48    571.80 o 
  20  12   3       15.43     -239.93    239.93 o 
  22  12   3     8012.14     7429.30   1226.39 o 
  24  12   3     1880.89     1429.90    603.53 o 
 -25  13   3    13285.37    14718.96   1411.25 o 
 -23  13   3      356.00      602.84    544.08 o 
 -21  13   3    14745.65    14905.10   1334.99 o 
 -19  13   3    28763.52    30173.86   1335.63 o 
 -17  13   3      929.71      906.51    328.78 o 
 -15  13   3      181.16      -68.20    266.79 o 
 -13  13   3    61205.36    65547.70   2488.44 o 
 -11  13   3    33723.13    34365.17   1070.43 o 
  -9  13   3       57.54      110.88    151.72 o 
  -7  13   3    46844.70    48347.41   1370.96 o 
  -5  13   3    22975.60    21052.20    710.88 o 
  -3  13   3    22195.01    22058.99    721.93 o 
  -1  13   3     5663.36     4969.24    417.03 o 
   1  13   3    10959.92     9739.13    576.87 o 
   3  13   3       15.34      -88.69    149.05 o 
   5  13   3     6810.68     7428.59    650.70 o 
   7  13   3       17.10      319.44    156.82 o 
   9  13   3    11243.46    12316.34    546.55 o 
  11  13   3    58541.45    59523.87   1960.94 o 
  13  13   3    23983.08    24885.79    893.28 o 
  15  13   3      546.23      592.99    196.25 o 
  17  13   3    26301.84    26566.40   1938.59 o 
  19  13   3     7514.79     8057.45    569.64 o 
  21  13   3      315.40      196.52    301.90 o 
  23  13   3    12289.60    11117.33   1977.83 o 
 -24  14   3      613.35      735.68    566.53 o 
 -22  14   3     6383.78     5996.20    932.58 o 
 -20  14   3     3411.99     2919.77    494.56 o 
 -18  14   3     6688.40     6248.37    615.40 o 
 -16  14   3     4059.23     3274.05    454.70 o 
 -14  14   3     1151.04      891.13    320.57 o 
 -12  14   3     1166.18     1058.60    237.92 o 
 -10  14   3    11559.05    11166.21    522.78 o 
  -8  14   3     2399.66     2051.81    259.10 o 
  -6  14   3    46927.22    49872.77   1472.71 o 
  -4  14   3    35877.50    36424.42   1400.35 o 
  -2  14   3     3378.60     2647.41    348.42 o 
   0  14   3      758.23     1149.49    273.36 o 
   2  14   3    44787.00    41568.09   1567.50 o 
   4  14   3    25554.79    25680.47   1096.65 o 
   6  14   3      397.34      422.64    221.42 o 
   8  14   3    47942.05    48602.89   1823.43 o 
  10  14   3    34271.03    36116.73   1144.22 o 
  12  14   3    17335.96    17024.93    709.16 o 
  14  14   3     5552.31     6295.57    438.81 o 
  16  14   3    13529.94    13939.97    844.15 o 
  18  14   3      685.06      538.00    297.87 o 
  20  14   3    16225.09    15856.43    902.97 o 
  22  14   3     1513.14     1934.48    409.76 o 
 -23  15   3      380.40     1489.27    649.34 o 
 -21  15   3     7466.80     6066.78    662.03 o 
 -19  15   3    21180.83    24086.09   2154.67 o 
 -17  15   3      655.66      743.90    349.58 o 
 -15  15   3      967.31      479.73    315.43 o 
 -13  15   3    37789.78    39359.76   1534.11 o 
 -11  15   3     2411.10     2266.84    289.34 o 
  -9  15   3    14120.65    14372.01   1153.16 o 
  -7  15   3     7376.48     7973.37    581.28 o 
  -5  15   3    51548.37    50811.04   1855.70 o 
  -3  15   3    16760.24    16852.22    848.21 o 
  -1  15   3     1858.81     1551.80    303.73 o 
   1  15   3    24313.98    24400.66   1084.42 o 
   3  15   3     8607.69     8458.69    589.52 o 
   5  15   3     3885.49     3499.23    411.54 o 
   7  15   3     2861.06     2497.14    378.77 o 
   9  15   3     8085.09     7614.39    593.76 o 
  11  15   3    58770.91    57308.27   2110.28 o 
  13  15   3     4789.92     4715.01    603.10 o 
  15  15   3     1282.76     1337.26    365.11 o 
  17  15   3    14972.43    14365.49    940.50 o 
  19  15   3      704.56      709.41    323.57 o 
  21  15   3     1487.51     1467.77    378.91 o 
 -22  16   3    23994.43    31783.79   2097.99 o 
 -20  16   3     2509.12     2179.10    960.43 o 
 -18  16   3    14333.55    12304.24   1217.30 o 
 -16  16   3       18.64      170.28    492.60 o 
 -14  16   3     4327.66     4099.80    756.08 o 
 -12  16   3     1601.44     1489.62    348.19 o 
 -10  16   3     2820.61     2170.48    506.89 o 
  -8  16   3     9806.83    10039.56    863.34 o 
  -6  16   3     4889.73     5330.95    552.78 o 
  -4  16   3    22417.20    23889.73   1097.36 o 
  -2  16   3        9.21     -181.29    181.29 o 
   0  16   3     4262.13     4141.52    463.23 o 
   2  16   3    16342.58    18909.96    950.35 o 
   4  16   3     9600.62     7628.63    586.43 o 
   6  16   3      795.04      681.38    424.50 o 
   8  16   3     5643.07     5588.95    531.26 o 
  10  16   3     1180.30     1369.03    356.83 o 
  12  16   3     8156.42     8886.34   1277.43 o 
  14  16   3        3.01      261.83    307.38 o 
  16  16   3    16376.22    15129.17   1182.41 o 
  18  16   3      307.44       75.43    381.49 o 
  20  16   3     4254.74     2933.39    811.63 o 
 -21  17   3      443.13      234.59    623.68 o 
 -19  17   3     1012.78      593.74    588.25 o 
 -17  17   3      540.44     -441.23    494.27 o 
 -15  17   3     1014.59      -29.61    519.52 o 
 -13  17   3     9463.50     9023.34   1071.43 o 
 -11  17   3       81.66     -131.21    253.94 o 
  -9  17   3     8288.16     8049.73    645.32 o 
  -7  17   3      915.95      571.96    300.44 o 
  -5  17   3    11762.01    10874.54    729.88 o 
  -3  17   3     3295.58     3224.91    433.12 o 
  -1  17   3       31.92      -82.06    216.64 o 
   1  17   3     8936.92     8619.91    645.55 o 
   3  17   3    33838.43    32738.01   1395.18 o 
   5  17   3    24662.65    27482.34   1248.05 o 
   7  17   3    17301.05    17405.45    956.08 o 
   9  17   3     7148.21     6835.27    613.41 o 
  11  17   3    15226.68    14257.45    865.71 o 
  13  17   3     1841.91     1812.83    423.80 o 
  15  17   3    11275.67    11785.15   1305.74 o 
  17  17   3     6572.00     4469.26   1219.67 o 
  19  17   3     2010.70     2074.82    525.85 o 
 -20  18   3     4837.48     4733.59    963.77 o 
 -18  18   3     1429.65      745.95    615.23 o 
 -16  18   3     2454.52     3579.42    820.41 o 
 -14  18   3     1965.68     1980.22    683.23 o 
 -12  18   3      106.79      -26.15    438.58 o 
 -10  18   3     1877.42     1733.39    405.63 o 
  -8  18   3     8637.64     9170.66    717.33 o 
  -6  18   3     4689.18     4233.50    517.55 o 
  -4  18   3     1901.20     1187.16    356.87 o 
  -2  18   3     4067.14     4718.10    885.97 o 
   0  18   3     5891.76     5736.77    567.70 o 
   2  18   3     9171.77    10511.23   1055.06 o 
   4  18   3     1608.01     1220.22    350.96 o 
   6  18   3    25928.62    26683.46   1254.34 o 
   8  18   3      125.88     -225.55    225.55 o 
  10  18   3      896.46      651.52    331.95 o 
  12  18   3    17268.09    16470.15   1979.13 o 
  14  18   3      233.75       88.50    393.26 o 
  16  18   3    19745.31    17874.96   1112.97 o 
  18  18   3      784.27      901.11    457.50 o 
 -17  19   3     7927.65     6715.46   1077.64 o 
 -15  19   3     3836.80     3289.38    850.61 o 
 -13  19   3     1114.32      374.17    572.22 o 
 -11  19   3    19209.60    21248.65   1134.14 o 
  -9  19   3    48999.66    59009.32   3237.80 o 
  -7  19   3      305.97       58.01    304.68 o 
  -5  19   3     3734.07     3954.55    532.50 o 
  -3  19   3    13039.14    14069.95    885.69 o 
  -1  19   3     1720.58     2293.36    449.56 o 
   1  19   3    12493.43    13129.81    852.17 o 
   3  19   3    10372.06    10411.17    806.24 o 
   5  19   3     6364.52     6495.93    630.93 o 
   7  19   3     9957.00     9305.03    727.42 o 
   9  19   3     3090.29     2876.68    488.41 o 
  11  19   3       50.58      -57.26    287.86 o 
  13  19   3    19037.83    19137.53   1102.32 o 
  15  19   3    10004.21     7890.93   1158.06 o 
 -16  20   3      962.55      447.04    653.11 o 
 -14  20   3     2954.43     2057.80    729.94 o 
 -12  20   3     9160.24     9764.50   1195.75 o 
 -10  20   3      368.93       40.71    355.08 o 
  -8  20   3    35627.33    40638.93   1753.14 o 
  -6  20   3    28353.92    31439.04   1468.92 o 
  -4  20   3     7748.53     7902.85    717.46 o 
  -2  20   3     8957.23    10080.19    782.06 o 
   0  20   3     8841.16    10975.48    822.68 o 
   2  20   3      203.88      417.04    306.76 o 
   4  20   3       93.44      328.63    305.70 o 
   6  20   3    17367.70    16016.38    986.93 o 
   8  20   3     8990.72     8308.71    776.66 o 
  10  20   3      503.74      696.73    621.08 o 
  12  20   3     7125.04     7511.73    722.88 o 
  14  20   3      268.73     -186.38    564.70 o 
 -15  21   3    10796.20    10404.96   1355.93 o 
 -13  21   3     1046.68      376.35    642.30 o 
 -11  21   3    15321.26    15418.48   1488.50 o 
  -9  21   3    28143.49    31549.81   3109.25 o 
  -7  21   3     2044.09     1953.75    479.82 o 
  -5  21   3      215.13      407.64    484.68 o 
  -3  21   3     4895.36     4085.97    581.06 o 
  -1  21   3      748.11      340.27    310.90 o 
   1  21   3    17295.16    20418.59   1152.37 o 
   3  21   3     4039.67     4710.77    604.02 o 
   5  21   3     5205.28     5348.52    638.85 o 
   7  21   3     3900.82     3766.14    569.31 o 
   9  21   3     7601.35     8623.11    791.84 o 
  11  21   3      808.45      558.99    358.56 o 
 -12  22   3     8350.43     9326.07   1260.59 o 
 -10  22   3      369.03     -407.92    558.41 o 
  -8  22   3    20052.90    23468.74   1468.86 o 
  -6  22   3    12560.92    14731.76   1178.21 o 
  -4  22   3     3973.97     4561.82   1036.01 o 
  -2  22   3     9817.81    10854.53    888.30 o 
   0  22   3      537.65      168.35    346.49 o 
   2  22   3      962.45      704.89    395.54 o 
   4  22   3     5689.20     5823.76    942.48 o 
   6  22   3    27172.59    30136.58   1506.61 o 
   8  22   3     4022.86     4367.96    776.72 o 
  10  22   3     1842.01     2002.87    516.93 o 
  -9  23   3    18478.81    21873.37   1454.50 o 
  -7  23   3       85.47      291.18    386.85 o 
  -5  23   3     1626.48      997.79    452.62 o 
  -3  23   3     2029.06     2128.95    534.90 o 
  -1  23   3      322.60      333.70    391.93 o 
   1  23   3     5865.95     7049.50    758.35 o 
   3  23   3      225.33        2.09    359.95 o 
   5  23   3     3307.82     3587.91    820.03 o 
   7  23   3       16.82     1036.63    435.72 o 
 -30   0   4    24380.02    24900.77    933.17 o 
 -28   0   4     2713.26     2900.76    775.31 o 
 -26   0   4    19671.98    20091.89    780.78 o 
 -24   0   4     6184.29     5819.40    412.81 o 
 -22   0   4    36795.90    39576.80   1236.14 o 
 -20   0   4    15342.00    16400.74    622.87 o 
 -18   0   4   138128.05   145138.98   3451.25 o 
 -16   0   4    20144.92    18017.66    603.87 o 
 -14   0   4     5921.65     4348.26    210.62 o 
 -12   0   4    22597.53    23005.06    821.43 o 
 -10   0   4    49586.37    57233.06   1388.80 o 
  -8   0   4   723063.06   782404.06  17439.77 o 
  -6   0   4   719632.94   771699.50  17185.77 o 
  -4   0   4   184928.36   181767.66   5183.52 o 
  -2   0   4    87050.34    87527.23   1856.60 o 
   0   0   4    81817.96    77196.36   2046.66 o 
   2   0   4     2106.02     1227.37    128.18 o 
   4   0   4    13558.74    16928.22    499.87 o 
   6   0   4   286765.59   330184.19   7639.89 o 
   8   0   4     9649.82    10027.63    331.78 o 
  10   0   4    11036.80    12817.70    515.91 o 
  12   0   4    61844.72    72101.02   1580.15 o 
  14   0   4    18455.68    22480.66    637.27 o 
  16   0   4    80504.55    85382.75   1885.16 o 
  18   0   4    29500.56    30511.67    833.32 o 
  20   0   4    62196.11    70445.14   1644.11 o 
  22   0   4    29719.68    33311.46   1075.86 o 
  24   0   4      829.52      657.36    268.28 o 
  26   0   4     1326.69      756.16    284.29 o 
 -29   1   4    11480.08    11887.74    495.86 o 
 -27   1   4       34.21       81.22    167.79 o 
 -25   1   4    17638.69    18147.22    508.85 o 
 -23   1   4    43456.17    47564.20    960.87 o 
 -21   1   4        3.68      -59.64    123.94 o 
 -19   1   4    14969.18    16174.74    429.12 o 
 -17   1   4    70666.86    78339.13   1383.69 o 
 -15   1   4    32829.98    35157.73    686.61 o 
 -13   1   4     2536.32     2713.74    115.76 o 
 -11   1   4   354341.22   382959.81   5342.13 o 
  -9   1   4   287183.69   306094.38   4541.35 o 
  -7   1   4    12000.42    13261.54    229.69 o 
  -5   1   4     4261.39     3996.21    122.20 o 
  -3   1   4      231.53      223.40     47.15 o 
  -1   1   4      159.30      -29.34     71.95 o 
   1   1   4    89721.20    94757.20   1601.80 o 
   3   1   4   161842.83   176846.41   2707.96 o 
   5   1   4    35719.38    40240.55    732.39 o 
   7   1   4    98610.48   113242.52   1922.51 o 
   9   1   4    52845.99    56534.25    877.82 o 
  11   1   4    29551.79    34863.32    597.45 o 
  13   1   4    56926.75    66813.01   1053.29 o 
  15   1   4      546.58      467.45    120.59 o 
  17   1   4      981.28     1354.36    151.14 o 
  19   1   4    10127.81    11301.80    329.47 o 
  21   1   4    53071.31    56906.68   1124.75 o 
  23   1   4     4299.58     4143.97    276.72 o 
  25   1   4     4870.39     5298.59    309.27 o 
  27   1   4    17220.74    16366.77    518.77 o 
 -30   2   4    18116.57    19070.53    678.18 o 
 -28   2   4     4599.73     3939.00    375.99 o 
 -26   2   4    13538.51    15203.07    522.78 o 
 -24   2   4     2796.20     2840.00    247.26 o 
 -22   2   4    14844.00    15791.62    445.59 o 
 -20   2   4     4032.83     3673.17    217.90 o 
 -18   2   4    26642.72    26273.48    577.37 o 
 -16   2   4     5381.24     5556.41    187.86 o 
 -14   2   4      799.99      399.54     77.38 o 
 -12   2   4     1830.39     2686.11    119.17 o 
 -10   2   4    98512.97   104904.58   1601.51 o 
  -8   2   4   190372.61   202578.64   3276.94 o 
  -6   2   4    45645.55    46417.04    872.25 o 
  -4   2   4    62596.63    66890.16    916.75 o 
  -2   2   4    52423.53    53177.10   1395.25 o 
   0   2   4    23565.07    26373.52    487.61 o 
   2   2   4     2576.17     3938.74    146.50 o 
   4   2   4   141051.75   162694.03   2495.29 o 
   6   2   4   395436.50   448083.66   6783.78 o 
   8   2   4    17544.00    20829.82    360.80 o 
  10   2   4    13667.08    16806.33    340.80 o 
  12   2   4    12992.45    15665.30    344.29 o 
  14   2   4    14188.43    17862.76    389.60 o 
  16   2   4    58344.49    64904.62   1052.62 o 
  18   2   4      326.67      375.95    129.06 o 
  20   2   4    19915.56    20165.70    493.21 o 
  22   2   4      334.00      106.39    160.43 o 
  24   2   4     3730.92     3613.22    269.20 o 
  26   2   4     2079.01     2008.56    316.62 o 
 -29   3   4     7738.65     6981.33    372.58 o 
 -27   3   4     2741.84     2611.29    262.03 o 
 -25   3   4     9304.69     9971.39    498.14 o 
 -23   3   4    45011.91    47548.38   1059.43 o 
 -21   3   4        3.97      -18.53    167.75 o 
 -19   3   4    13245.55    13630.56    388.76 o 
 -17   3   4    20086.96    20374.77    476.41 o 
 -15   3   4     5547.25     5678.84    199.14 o 
 -13   3   4        0.30       16.51     68.86 o 
 -11   3   4   110811.55   117208.08   1669.01 o 
  -9   3   4    83540.29    77875.37   1448.11 o 
  -7   3   4     7065.41     5791.83    184.31 o 
  -5   3   4    86705.13    81345.57   1637.89 o 
  -3   3   4    81643.06    79124.50   1440.98 o 
  -1   3   4      216.88      239.67    106.56 o 
   1   3   4      192.27      458.98     79.83 o 
   3   3   4   352547.13   366413.38   6015.65 o 
   5   3   4    35335.75    34539.54    595.62 o 
   7   3   4   192126.47   213308.11   3050.11 o 
   9   3   4    55212.90    65159.87    945.15 o 
  11   3   4    19440.53    22595.23    407.17 o 
  13   3   4    74508.05    85819.10   1315.19 o 
  15   3   4      158.39      116.41    114.83 o 
  17   3   4    35682.64    41463.90    735.06 o 
  19   3   4      161.22      181.65    128.80 o 
  21   3   4    33017.36    34295.01    711.33 o 
  23   3   4      153.33      128.23    162.49 o 
  25   3   4        6.41       77.14    168.58 o 
  27   3   4    16140.08    18330.54    543.65 o 
 -30   4   4     2143.41     2005.19    340.34 o 
 -28   4   4     4658.24     4218.35    309.89 o 
 -26   4   4     7561.26     8389.39    387.81 o 
 -24   4   4     6809.56     6379.37    347.85 o 
 -22   4   4    39996.42    44272.40    985.72 o 
 -20   4   4     6099.57     5888.75    414.16 o 
 -18   4   4    38371.78    40634.63   1032.22 o 
 -16   4   4     2224.77     1879.71    126.00 o 
 -14   4   4     3627.57     3120.21    134.41 o 
 -12   4   4    18920.43    17540.90    428.58 o 
 -10   4   4    41400.53    44831.03   1691.34 o 
  -8   4   4   166740.34   164256.67   2706.90 o 
  -6   4   4    86528.91    82960.65   1388.80 o 
  -4   4   4    81095.02    76951.61   1115.84 o 
  -2   4   4    17590.73    18151.93    444.10 o 
   0   4   4     4161.78     2885.45    127.68 o 
   2   4   4    90910.70    83550.45   1932.15 o 
   4   4   4     9732.65    10179.26    260.13 o 
   6   4   4   329463.47   361069.94   5482.25 o 
   8   4   4     6270.38     7643.35    189.23 o 
  10   4   4     5936.23     6310.84    186.12 o 
  12   4   4     2662.85     2850.41    143.83 o 
  14   4   4    21886.87    25101.53    465.37 o 
  16   4   4    31418.46    33656.82    621.09 o 
  18   4   4    12243.37    12223.05    335.17 o 
  20   4   4    13933.98    14041.51    402.16 o 
  22   4   4    16665.40    17860.64    507.90 o 
  24   4   4        0.46      229.26    172.67 o 
  26   4   4      824.30     1111.28    205.17 o 
 -29   5   4     1272.61      848.76    227.57 o 
 -27   5   4      706.70      912.79    211.94 o 
 -25   5   4     2736.47     2690.62    249.05 o 
 -23   5   4     2007.15     2085.34    252.43 o 
 -21   5   4    10618.33    11107.65    389.20 o 
 -19   5   4    20396.56    23174.94    584.66 o 
 -17   5   4     3913.37     3600.20    185.20 o 
 -15   5   4       52.21      218.83    118.34 o 
 -13   5   4      892.78      545.04     82.30 o 
 -11   5   4    53484.29    55458.51    986.10 o 
  -9   5   4     9441.27     9553.69    238.88 o 
  -7   5   4   113686.45   112869.45   1951.14 o 
  -5   5   4     5108.76     4957.74    168.06 o 
  -3   5   4     1974.54     2318.44    118.13 o 
  -1   5   4   139776.44   145776.47   2763.33 o 
   1   5   4    33136.72    30030.41    626.96 o 
   3   5   4    50907.69    47553.02   1006.21 o 
   5   5   4     4965.94     5372.80    192.77 o 
   7   5   4    33821.10    39918.53    648.87 o 
   9   5   4     5079.16     5590.46    167.77 o 
  11   5   4    23689.04    27898.37    476.95 o 
  13   5   4     5084.98     5494.64    194.92 o 
  15   5   4      840.77      772.70    120.71 o 
  17   5   4    38616.88    41195.95    694.91 o 
  19   5   4    12129.91    13341.18    408.64 o 
  21   5   4        8.89     -135.86    135.86 o 
  23   5   4       19.03      113.15    168.81 o 
  25   5   4      338.04      474.84    181.79 o 
 -28   6   4    16070.09    16163.20    742.73 o 
 -26   6   4      341.64      297.08    243.34 o 
 -24   6   4      656.61      714.20    264.36 o 
 -22   6   4    13905.45    14493.13    551.30 o 
 -20   6   4     8290.87     7710.69    393.01 o 
 -18   6   4      775.37      396.41    165.99 o 
 -16   6   4        2.83      -75.75    128.00 o 
 -14   6   4      396.40      184.44    120.94 o 
 -12   6   4    38847.23    39589.12    795.23 o 
 -10   6   4    14428.47    15476.67    367.41 o 
  -8   6   4    33719.34    33871.77    626.76 o 
  -6   6   4    16382.26    14404.09    306.37 o 
  -4   6   4    33741.99    32506.69    769.12 o 
  -2   6   4      886.27     1359.64     83.61 o 
   0   6   4    79590.78    77331.57   1482.88 o 
   2   6   4   269294.13   266651.47   6690.86 o 
   4   6   4    24667.89    26549.02    574.96 o 
   6   6   4    13960.26    15211.80    352.81 o 
   8   6   4    10798.80    11377.02    262.22 o 
  10   6   4    61196.62    63970.14    939.42 o 
  12   6   4     4792.13     5016.62    179.83 o 
  14   6   4      295.90      325.41    108.20 o 
  16   6   4    19171.60    20469.61    443.41 o 
  18   6   4    38077.66    38645.52    714.46 o 
  20   6   4    11959.29    11031.76    380.29 o 
  22   6   4     1539.43     1343.40    195.07 o 
  24   6   4      272.56      366.22    189.74 o 
  26   6   4    13623.96    13351.54    493.23 o 
 -29   7   4        5.18      307.36    350.43 o 
 -27   7   4     9372.61    11356.40   1177.44 o 
 -25   7   4      388.12      307.07    232.50 o 
 -23   7   4     3944.77     3906.61    332.56 o 
 -21   7   4    25335.29    25311.28    758.64 o 
 -19   7   4    47808.63    48903.00   1399.00 o 
 -17   7   4     3822.80     4003.87    246.15 o 
 -15   7   4      137.38       -3.82    133.15 o 
 -13   7   4   108151.27   111806.26   2620.20 o 
 -11   7   4    11090.23     9693.53    327.43 o 
  -9   7   4       84.27      -62.73     62.73 o 
  -7   7   4   155189.69   147653.63   2449.38 o 
  -5   7   4    52649.62    46641.58    908.12 o 
  -3   7   4     6599.19     4778.78    178.37 o 
  -1   7   4     5275.83     4881.72    195.63 o 
   1   7   4    28134.88    24286.34    520.05 o 
   3   7   4     1448.12     1154.21    100.56 o 
   5   7   4    21727.49    20612.09    481.77 o 
   7   7   4       50.56      -30.75     70.91 o 
   9   7   4    37455.38    39666.07    721.83 o 
  11   7   4    40917.34    45758.41    829.11 o 
  13   7   4       29.21      -93.35     93.35 o 
  15   7   4    11700.83    12036.39    316.29 o 
  17   7   4    95017.31   101192.87   1709.05 o 
  19   7   4    15628.91    13759.41    390.17 o 
  21   7   4      375.17      405.81    162.09 o 
  23   7   4     9264.22     9869.32    403.35 o 
  25   7   4      603.42     1058.28    217.17 o 
 -28   8   4    18749.33    18950.46    939.69 o 
 -26   8   4     4677.87     3443.34    393.03 o 
 -24   8   4        3.57      -23.05    247.73 o 
 -22   8   4    18630.38    20131.96    708.34 o 
 -20   8   4     5183.26     4783.28    323.59 o 
 -18   8   4     6743.23     5951.02    295.89 o 
 -16   8   4    19901.17    20218.11    539.72 o 
 -14   8   4    30768.29    31157.15    711.50 o 
 -12   8   4    68126.09    71402.57   1268.40 o 
 -10   8   4    78759.85    75707.59   1323.13 o 
  -8   8   4    10538.59    10878.07    269.89 o 
  -6   8   4    64511.24    64595.09   1403.60 o 
  -4   8   4   128307.88   121767.20   2760.76 o 
  -2   8   4    30876.71    29413.00    617.08 o 
   0   8   4    58905.11    55656.76   1076.50 o 
   2   8   4   121961.63   118128.02   2192.98 o 
   4   8   4    10540.85     9232.12    276.65 o 
   6   8   4     3066.34     3662.90    161.02 o 
   8   8   4    54669.29    56622.32   1037.19 o 
  10   8   4    18865.71    19732.28    433.90 o 
  12   8   4     6727.69     6920.45    255.74 o 
  14   8   4       85.15      130.57    109.72 o 
  16   8   4     1757.00     1440.55    142.53 o 
  18   8   4    11882.94    12348.87    363.67 o 
  20   8   4     2798.82     2314.62    232.00 o 
  22   8   4      268.10      240.18    172.30 o 
  24   8   4     3601.65     3344.76    397.80 o 
 -27   9   4     6715.84     5807.73    462.68 o 
 -25   9   4     6916.91     6351.45   1025.76 o 
 -23   9   4      316.07      573.72    266.66 o 
 -21   9   4     9794.47     9505.99    508.55 o 
 -19   9   4    26991.85    27532.48   1603.74 o 
 -17   9   4    23854.17    22869.75    595.53 o 
 -15   9   4    23469.01    24015.71    819.96 o 
 -13   9   4    33881.95    34802.01    698.24 o 
 -11   9   4    14629.03    14770.56    361.27 o 
  -9   9   4    42057.27    40601.18    841.52 o 
  -7   9   4    55175.38    53315.81   1376.93 o 
  -5   9   4     2555.09     2395.59    161.47 o 
  -3   9   4     3001.97     3507.28    258.78 o 
  -1   9   4     6188.78     6152.31    210.53 o 
   1   9   4    17678.69    17356.55    408.64 o 
   3   9   4    26567.47    25441.33    565.86 o 
   5   9   4     1765.77     1841.28    121.77 o 
   7   9   4      503.94      409.76     94.65 o 
   9   9   4    62888.06    67420.49   1223.39 o 
  11   9   4    48630.53    52945.26    944.07 o 
  13   9   4     2611.35     2918.61    180.36 o 
  15   9   4     1540.41     1536.43    191.63 o 
  17   9   4    21673.06    21857.80    561.88 o 
  19   9   4     4430.70     4245.93    291.64 o 
  21   9   4       18.58      -16.91    176.80 o 
  23   9   4     4138.38     3378.51    410.10 o 
  25   9   4    17641.63    16825.18    854.64 o 
 -26  10   4     2860.98     2314.50    353.73 o 
 -24  10   4      774.42      490.87    266.11 o 
 -22  10   4    13127.19    12575.08    847.19 o 
 -20  10   4       44.67       84.29    268.91 o 
 -18  10   4      497.30       48.47    245.33 o 
 -16  10   4    16942.69    17602.83    562.96 o 
 -14  10   4     2212.23     1449.58    207.63 o 
 -12  10   4    39432.71    40583.52    870.29 o 
 -10  10   4    11365.84    11463.13    398.82 o 
  -8  10   4     1929.08     1565.25    155.77 o 
  -6  10   4    75566.18    70755.71   1548.16 o 
  -4  10   4    34597.91    32410.27    681.28 o 
  -2  10   4       41.89        8.19     72.55 o 
   0  10   4     4173.32     4745.30    158.59 o 
   2  10   4    97081.13    93132.42   1591.04 o 
   4  10   4    12850.26    13997.86    332.05 o 
   6  10   4    20789.83    20406.53    446.35 o 
   8  10   4    47838.53    51305.47    960.31 o 
  10  10   4    11626.54    11793.88    355.13 o 
  12  10   4      694.51      396.78    124.22 o 
  14  10   4     5322.22     5749.53    362.83 o 
  16  10   4      103.70       15.13    118.47 o 
  18  10   4     1193.97      685.89    216.60 o 
  20  10   4      675.96      603.46    222.15 o 
  22  10   4       80.67     -118.74    198.31 o 
  24  10   4     1000.70      749.95    311.57 o 
 -27  11   4    11162.05    10788.82    722.42 o 
 -25  11   4    10325.86     8909.75    767.51 o 
 -23  11   4      487.98      435.39    268.48 o 
 -21  11   4      900.72      590.27    253.79 o 
 -19  11   4     6835.07     5907.66    675.50 o 
 -17  11   4     1169.85     1218.54    216.84 o 
 -15  11   4     1988.24     1690.37    278.22 o 
 -13  11   4   100822.61   106419.98   2320.82 o 
 -11  11   4    44538.62    44149.53   1070.51 o 
  -9  11   4     1872.13     1520.63    221.38 o 
  -7  11   4      107.85      -53.81    105.07 o 
  -5  11   4       30.99      161.07    104.97 o 
  -3  11   4     8400.95     7024.41    287.53 o 
  -1  11   4     8487.35     7646.50    223.38 o 
   1  11   4    24900.28    22395.70    455.25 o 
   3  11   4      104.00       29.23     66.99 o 
   5  11   4     3958.41     3789.22    231.53 o 
   7  11   4     7272.00     6986.27    239.63 o 
   9  11   4     7140.02     7725.38    291.72 o 
  11  11   4    41481.76    44580.31    968.20 o 
  13  11   4      630.61      687.04    154.74 o 
  15  11   4       62.54     -107.43    125.49 o 
  17  11   4     7563.82     7756.63    358.23 o 
  19  11   4     1605.01     1639.80    250.32 o 
  21  11   4      917.15      848.80    236.92 o 
  23  11   4    12926.49    14327.63   1248.53 o 
 -26  12   4      780.84     1053.12    735.14 o 
 -24  12   4     3970.32     3963.70    469.85 o 
 -22  12   4     1063.45      804.68    334.57 o 
 -20  12   4       59.66      185.61    238.68 o 
 -18  12   4     1988.34     1124.57    407.74 o 
 -16  12   4     6106.57     5116.25    633.69 o 
 -14  12   4     6177.46     5965.08    521.70 o 
 -12  12   4      570.56      915.76    214.05 o 
 -10  12   4      131.11       27.41    221.83 o 
  -8  12   4     6936.29     6552.32    314.01 o 
  -6  12   4    49314.26    48613.66   1137.86 o 
  -4  12   4    12546.80    11512.13    397.86 o 
  -2  12   4    30480.54    28672.16    728.68 o 
   0  12   4    13456.60    12580.78    587.94 o 
   2  12   4      232.23      343.04    116.35 o 
   4  12   4    14830.40    13108.88    348.24 o 
   6  12   4    22998.71    23785.37    635.30 o 
   8  12   4    21990.21    23761.62    648.58 o 
  10  12   4      255.62      236.98    131.68 o 
  12  12   4      985.54     1105.66    173.11 o 
  14  12   4      675.48      674.88    156.59 o 
  16  12   4        0.18     -134.91    134.91 o 
  18  12   4      133.60        0.83    182.97 o 
  20  12   4       84.86      106.48    276.62 o 
  22  12   4     1233.75     1038.74    368.48 o 
 -25  13   4     4231.95     2776.34    770.77 o 
 -23  13   4      345.96       32.68    522.19 o 
 -21  13   4     2763.12     2404.05    700.38 o 
 -19  13   4    22977.16    23625.31   2245.11 o 
 -17  13   4     3199.47     3128.65    700.96 o 
 -15  13   4     5832.86     5502.22    531.47 o 
 -13  13   4     2667.39     3122.49    426.03 o 
 -11  13   4     6835.99     7191.05    419.96 o 
  -9  13   4       72.03      175.53    159.80 o 
  -7  13   4     2857.89     3082.84    278.21 o 
  -5  13   4    11645.46    11425.43    655.00 o 
  -3  13   4       25.72      -79.25    122.27 o 
  -1  13   4      171.25      187.09    126.34 o 
   1  13   4    10454.80    10442.88   1268.09 o 
   3  13   4      967.18     1007.13    250.71 o 
   5  13   4     1393.59      937.08    255.86 o 
   7  13   4    11248.66    10177.61    691.59 o 
   9  13   4        6.07     -150.51    210.76 o 
  11  13   4    12481.03    13335.95    641.41 o 
  13  13   4     7343.72     7039.36    405.32 o 
  15  13   4     6515.58     6025.96    393.17 o 
  17  13   4    11649.68    11713.14    654.40 o 
  19  13   4     5375.02     4545.52    468.74 o 
  21  13   4      370.75      355.86    324.10 o 
 -24  14   4     5274.47     6299.87    979.51 o 
 -22  14   4     1339.98     1239.20    607.31 o 
 -20  14   4     4566.53     4055.46    961.29 o 
 -18  14   4     4211.89     4122.62    830.82 o 
 -16  14   4     4963.72     4872.32    515.28 o 
 -14  14   4    12327.38    11048.32   1267.07 o 
 -12  14   4     1460.33     1851.20    380.03 o 
 -10  14   4       29.00     -135.84    158.17 o 
  -8  14   4     2672.90     2104.13    255.47 o 
  -6  14   4      322.84       95.58    165.14 o 
  -4  14   4        7.05     -152.28    285.55 o 
  -2  14   4    48202.02    46650.77   1709.86 o 
   0  14   4    65945.22    62840.52   2190.22 o 
   2  14   4     2209.86     2831.24    358.22 o 
   4  14   4     2016.78     2351.35    765.78 o 
   6  14   4     6620.46     6327.02    638.40 o 
   8  14   4     4834.33     5486.00    678.84 o 
  10  14   4     1512.63     1357.82    700.77 o 
  12  14   4    28094.17    29139.38   1010.02 o 
  14  14   4     3997.56     4106.73    337.11 o 
  16  14   4     1756.67     1780.77    330.52 o 
  18  14   4       39.96      173.91    276.30 o 
  20  14   4     3642.55     2122.79    599.96 o 
  22  14   4     7818.02     7018.59    658.52 o 
 -23  15   4      441.54      -10.36    499.58 o 
 -21  15   4     8070.86     9732.51   1865.35 o 
 -19  15   4    18761.68    18594.23   2834.40 o 
 -17  15   4    25823.68    29168.03   3703.48 o 
 -15  15   4     9044.79     8198.39    638.01 o 
 -13  15   4     1096.37      540.32    305.50 o 
 -11  15   4     5541.36     6006.66    410.08 o 
  -9  15   4     8575.67     9053.82    621.14 o 
  -7  15   4    16022.15    15436.21    811.15 o 
  -5  15   4      281.25      232.40    267.01 o 
  -3  15   4     9128.32     8305.15    584.49 o 
  -1  15   4    10016.93     9723.97    623.96 o 
   1  15   4    18283.99    18374.22   2650.01 o 
   3  15   4    41817.90    43375.29   1658.01 o 
   5  15   4     5999.85     6028.24    612.90 o 
   7  15   4     1719.76     1634.22    345.18 o 
   9  15   4      753.78      495.29    265.62 o 
  11  15   4      133.95      424.15    426.53 o 
  13  15   4     1968.70     1837.52    412.04 o 
  15  15   4     7814.04     7814.34   1324.35 o 
  17  15   4    21349.37    18980.21   1185.34 o 
  19  15   4    18696.26    16191.54   2063.19 o 
  21  15   4     3588.91     3101.22    592.53 o 
 -22  16   4     6955.12     8864.42   1093.79 o 
 -20  16   4    10179.88     8494.15   1081.88 o 
 -18  16   4       32.59      253.00    440.49 o 
 -16  16   4     4945.70     4125.22    776.01 o 
 -14  16   4      787.81      889.89    505.65 o 
 -12  16   4     6443.61     6730.27    878.83 o 
 -10  16   4        7.49       -9.10    231.39 o 
  -8  16   4     1226.60      747.43    288.26 o 
  -6  16   4       40.26     -195.80    195.80 o 
  -4  16   4    14937.57    14973.71    823.63 o 
  -2  16   4    37204.30    36865.60   1485.97 o 
   0  16   4    37639.73    37281.86   1500.86 o 
   2  16   4    45668.04    44860.92   1730.79 o 
   4  16   4     9500.24     9931.72    669.52 o 
   6  16   4      816.35      849.91    292.67 o 
   8  16   4      167.48      297.12    323.19 o 
  10  16   4     7365.12     6263.84    576.82 o 
  12  16   4     4592.30     3630.99    481.50 o 
  14  16   4    11515.25    11394.24    788.98 o 
  16  16   4     4121.51     3358.44    562.68 o 
  18  16   4     5442.59     3496.76    575.46 o 
  20  16   4     8113.96     6243.33    727.53 o 
 -21  17   4     9938.48     8091.48   1121.96 o 
 -19  17   4    23740.47    22760.51   1740.86 o 
 -17  17   4    11136.28     9674.00   1141.54 o 
 -15  17   4     8816.60     8497.51   1051.09 o 
 -13  17   4     6001.75     3970.92    789.12 o 
 -11  17   4       40.79     -235.28    235.28 o 
  -9  17   4      547.05      694.71    305.89 o 
  -7  17   4     7753.81     8202.50    645.55 o 
  -5  17   4    33387.04    34831.20   1463.12 o 
  -3  17   4    18385.26    16683.19    908.17 o 
  -1  17   4      141.67     -165.23    206.85 o 
   1  17   4     8314.57    10153.16    951.74 o 
   3  17   4    20418.37    21594.04   2228.46 o 
   5  17   4     8789.95     8041.54    696.03 o 
   7  17   4     1474.21     1800.74    374.28 o 
   9  17   4      346.01      146.70    264.74 o 
  11  17   4      355.96      204.88    272.78 o 
  13  17   4     6111.82     4656.96    556.79 o 
  15  17   4    26375.63    22631.99   1238.18 o 
  17  17   4    16800.24    15357.79   1037.09 o 
 -20  18   4     4239.52     2689.70    780.70 o 
 -18  18   4      176.57     -477.49    477.49 o 
 -16  18   4     2454.68     2877.28    779.25 o 
 -14  18   4     9010.33     9001.55   1080.93 o 
 -12  18   4     1206.91     1656.93    613.12 o 
 -10  18   4     2144.13     2724.26    448.08 o 
  -8  18   4      234.68     -165.24    283.83 o 
  -6  18   4      563.48      562.63    314.75 o 
  -4  18   4    23097.44    24923.16   1197.59 o 
  -2  18   4    19661.22    19947.59   2150.98 o 
   0  18   4    16655.68    15961.30   1063.36 o 
   2  18   4    21275.38    20550.41   1056.86 o 
   4  18   4     5823.20     6029.10    592.76 o 
   6  18   4       11.90     -207.47    231.41 o 
   8  18   4     1518.07     1312.81    369.34 o 
  10  18   4     2491.44     1828.12    501.91 o 
  12  18   4     7982.88     8400.29    730.87 o 
  14  18   4     6070.92     5761.37    629.03 o 
  16  18   4      629.47     1005.85    477.60 o 
 -17  19   4     4668.20     4745.65    940.83 o 
 -15  19   4    10475.49    10253.73   1228.59 o 
 -13  19   4     1747.91     1060.90    593.07 o 
 -11  19   4       12.72      -77.15    490.50 o 
  -9  19   4        0.86      -99.48    455.85 o 
  -7  19   4     3296.00     3223.44   1206.71 o 
  -5  19   4    11089.92    10856.58    793.55 o 
  -3  19   4     7883.83     8185.26    694.95 o 
  -1  19   4     1321.19     1568.55    388.76 o 
   1  19   4      149.76     -226.13    226.13 o 
   3  19   4    26244.93    27757.95   1313.05 o 
   5  19   4     5358.83     4884.44    563.48 o 
   7  19   4     3970.34     3476.00    893.78 o 
   9  19   4      166.23     -186.37    302.13 o 
  11  19   4     4998.63     5004.86    601.01 o 
  13  19   4     1376.02     1415.84    422.21 o 
  15  19   4     4458.51     4066.40    631.97 o 
 -16  20   4     3488.91     3175.62    864.49 o 
 -14  20   4       12.03      307.06    554.09 o 
 -12  20   4     2975.58     2339.09    736.09 o 
 -10  20   4      385.63      215.51    335.27 o 
  -8  20   4     4322.63     6416.87    785.13 o 
  -6  20   4      457.12     -205.91    367.05 o 
  -4  20   4    15538.65    18217.50   1052.23 o 
  -2  20   4     4880.84     4959.78    582.40 o 
   0  20   4       76.52      -41.71    282.01 o 
   2  20   4     2409.17     2263.82    469.00 o 
   4  20   4     2899.72     4571.51    573.97 o 
   6  20   4       57.14      337.42    294.25 o 
   8  20   4       25.97      253.53    293.89 o 
  10  20   4      119.78      -92.04    295.35 o 
  12  20   4      272.99      423.78    354.69 o 
  14  20   4     4537.08     3794.85    941.61 o 
 -15  21   4      270.39     -115.75    628.27 o 
 -13  21   4     1451.56      984.95    658.08 o 
 -11  21   4      978.25     1545.53    699.03 o 
  -9  21   4     6293.34     6524.17    699.83 o 
  -7  21   4      655.01      476.07    375.82 o 
  -5  21   4    13858.19    16416.40   1030.77 o 
  -3  21   4       84.34     -255.13    280.69 o 
  -1  21   4        3.20     -119.10    289.63 o 
   1  21   4       42.82       -6.42    311.42 o 
   3  21   4     3766.55     4233.87    575.01 o 
   5  21   4     1702.93      993.41    386.98 o 
   7  21   4     2854.55     2943.03    529.30 o 
   9  21   4     3086.59     2614.47    515.69 o 
  11  21   4      385.36      342.40    370.89 o 
 -12  22   4      629.89       92.76    605.14 o 
 -10  22   4      488.14      498.07    682.13 o 
  -8  22   4     1885.12     1837.38    509.60 o 
  -6  22   4      399.57      165.97    408.19 o 
  -4  22   4       85.97        1.17    355.25 o 
  -2  22   4     1668.73     1832.56    474.51 o 
   0  22   4       19.55      -85.58    326.75 o 
   2  22   4       87.82       55.05    329.46 o 
   4  22   4     2537.88     3477.23    579.13 o 
   6  22   4     6365.79     7119.36    746.41 o 
   8  22   4      112.93      274.36    344.36 o 
  -9  23   4     3353.51     2875.02    889.14 o 
  -7  23   4      639.54      519.79    678.96 o 
  -5  23   4      291.45      787.72    595.10 o 
  -3  23   4     4324.19     4479.63    655.32 o 
  -1  23   4       31.87      189.18    370.88 o 
   1  23   4     2505.90     4127.45    653.96 o 
   3  23   4       12.08      122.88    374.87 o 
   5  23   4      385.53     -134.54    331.44 o 
 -29   1   5      126.54      682.21    212.75 o 
 -27   1   5       93.84     -182.09    182.09 o 
 -25   1   5      808.61      661.62    179.87 o 
 -23   1   5     2927.35     3266.93    232.12 o 
 -21   1   5    12650.68    12033.93    399.75 o 
 -19   1   5      262.38      -25.81    127.27 o 
 -17   1   5     5916.96     6025.60    252.54 o 
 -15   1   5    19961.04    22562.99    488.49 o 
 -13   1   5     5029.80     5905.95    183.64 o 
 -11   1   5       69.22       32.95     53.51 o 
  -9   1   5     4494.97     4116.40    119.76 o 
  -7   1   5     9475.62     8555.92    196.05 o 
  -5   1   5        9.06       19.52     43.41 o 
  -3   1   5    12418.55    13476.07    348.99 o 
  -1   1   5     2598.52     2515.22    109.36 o 
   1   1   5     5494.03     5998.25    195.73 o 
   3   1   5    68751.23    66787.71   1146.35 o 
   5   1   5     6992.94     6933.04    213.54 o 
   7   1   5     1532.45     1732.44    165.86 o 
   9   1   5    20709.40    23442.98    428.75 o 
  11   1   5     1453.72     1831.87    130.36 o 
  13   1   5     2001.37     1972.40    146.18 o 
  15   1   5     3068.16     3673.93    193.38 o 
  17   1   5     2417.29     2512.50    192.22 o 
  19   1   5     6761.17     8159.56    290.88 o 
  21   1   5      429.09      491.28    183.40 o 
  23   1   5        3.77      -58.80    161.56 o 
  25   1   5     1251.09     1460.77    215.45 o 
  27   1   5     2359.29     1928.57    301.57 o 
 -30   2   5      984.16     1034.46    286.73 o 
 -28   2   5     3886.90     3872.53    297.07 o 
 -26   2   5    13026.04    13079.10    649.75 o 
 -24   2   5    16744.34    17712.18    540.94 o 
 -22   2   5     1943.44     1793.82    206.86 o 
 -20   2   5     3752.89     4000.94    226.67 o 
 -18   2   5       48.13      -75.05    122.13 o 
 -16   2   5     7160.27     7281.46    259.68 o 
 -14   2   5      618.15      360.37     74.61 o 
 -12   2   5      183.11      177.93     56.77 o 
 -10   2   5    42162.29    45721.61    684.94 o 
  -8   2   5     3331.44     3309.88    161.37 o 
  -6   2   5    69706.05    70216.43   1098.21 o 
  -4   2   5   289072.09   291924.06   4402.29 o 
  -2   2   5    77601.50    74187.13   1460.45 o 
   0   2   5    36850.41    37491.61    681.15 o 
   2   2   5    14314.13    12982.15    298.69 o 
   4   2   5      512.34      661.00     69.63 o 
   6   2   5       34.27       29.70     67.11 o 
   8   2   5      205.60      -30.90     89.14 o 
  10   2   5    16039.14    18344.52    368.18 o 
  12   2   5    34088.31    39058.21    669.53 o 
  14   2   5     4055.15     5170.48    211.37 o 
  16   2   5     7450.31     8115.62    269.33 o 
  18   2   5     1967.60     1824.51    166.62 o 
  20   2   5     1398.99     1807.32    180.66 o 
  22   2   5      379.97      221.84    177.58 o 
  24   2   5        1.75        1.48    167.61 o 
  26   2   5     2198.07     2270.65    240.71 o 
 -29   3   5     1147.74     1086.39    228.22 o 
 -27   3   5     1492.55     1234.12    221.12 o 
 -25   3   5      294.45       54.14    176.89 o 
 -23   3   5    12998.91    12864.17    445.07 o 
 -21   3   5    27231.73    29628.97    718.19 o 
 -19   3   5    37347.13    38666.22    853.19 o 
 -17   3   5    29570.49    33160.70    671.01 o 
 -15   3   5     1020.27     1046.23     97.20 o 
 -13   3   5    10056.75     9392.26    211.07 o 
 -11   3   5    33656.13    30844.49    582.32 o 
  -9   3   5    22884.71    20953.18    493.85 o 
  -7   3   5      618.91     1044.21     87.00 o 
  -5   3   5   212395.64   196082.86   2628.54 o 
  -3   3   5    35648.68    36860.91    697.83 o 
  -1   3   5   104230.29   101875.84   1858.59 o 
   1   3   5    92948.09    89322.45   1528.59 o 
   3   3   5     5975.68     7554.00    219.15 o 
   5   3   5     3798.06     2946.66    144.81 o 
   7   3   5    81334.63    91441.64   1471.01 o 
   9   3   5       54.78       11.87     70.44 o 
  11   3   5     1304.39     1230.53    134.40 o 
  13   3   5    31137.47    36591.66    644.86 o 
  15   3   5    34428.44    37545.90    672.56 o 
  17   3   5     6176.02     7235.19    308.91 o 
  19   3   5    31467.86    35049.64    668.91 o 
  21   3   5     5747.30     6296.65    287.44 o 
  23   3   5      611.32      809.41    189.87 o 
  25   3   5     1186.39      981.96    201.73 o 
 -30   4   5     1679.68     1327.40    288.08 o 
 -28   4   5    12484.51    12156.00    468.02 o 
 -26   4   5    24360.14    27109.71    812.42 o 
 -24   4   5    28496.53    29693.09    799.32 o 
 -22   4   5     1394.25     1829.25    206.62 o 
 -20   4   5      349.79       56.02    143.66 o 
 -18   4   5      780.56      740.56    159.37 o 
 -16   4   5     1552.47     1654.64    136.36 o 
 -14   4   5     5030.39     4475.18    189.23 o 
 -12   4   5     1221.44     1257.99    107.92 o 
 -10   4   5       24.22      -41.66     70.91 o 
  -8   4   5       78.15       98.92     61.16 o 
  -6   4   5      107.38       40.69     82.24 o 
  -4   4   5   258484.50   251545.64   4775.87 o 
  -2   4   5   128968.85   130757.61   2387.25 o 
   0   4   5   217574.50   199710.72   3319.46 o 
   2   4   5    36265.93    38416.30    830.86 o 
   4   4   5       63.47       91.02     71.83 o 
   6   4   5      311.77      349.70     88.39 o 
   8   4   5    13083.98    12559.65    258.16 o 
  10   4   5    24799.68    27229.98    466.36 o 
  12   4   5    65374.87    72927.91   1078.84 o 
  14   4   5    19732.63    20327.46    429.18 o 
  16   4   5    10701.50    11805.63    321.60 o 
  18   4   5    14606.25    16125.17    396.14 o 
  20   4   5     6115.55     6170.19    368.81 o 
  22   4   5     4089.09     4455.67    277.64 o 
  24   4   5     3456.77     3186.90    306.96 o 
  26   4   5      170.58      180.14    172.07 o 
 -29   5   5       29.12       98.45    242.57 o 
 -27   5   5     4830.25     4580.03    380.57 o 
 -25   5   5       46.02      170.09    225.39 o 
 -23   5   5    30986.24    32031.12    768.77 o 
 -21   5   5     9808.73     9791.86    358.05 o 
 -19   5   5    26338.52    28857.51    801.25 o 
 -17   5   5    32860.04    33931.04   1215.07 o 
 -15   5   5     2333.17     2202.99    175.57 o 
 -13   5   5    22876.32    23593.01    494.65 o 
 -11   5   5     5189.91     6185.75    230.58 o 
  -9   5   5   250846.67   252320.23   4134.45 o 
  -7   5   5    79752.59    75164.82   1280.81 o 
  -5   5   5     6679.64     6002.35    199.16 o 
  -3   5   5     1440.54     1217.11     88.43 o 
  -1   5   5     1220.00     1735.86    119.55 o 
   1   5   5    54476.75    48242.15    972.57 o 
   3   5   5     2175.46     1846.80    113.99 o 
   5   5   5    21786.78    25008.57    574.10 o 
   7   5   5    12364.61    12802.40    336.40 o 
   9   5   5     3082.70     3526.18    143.91 o 
  11   5   5    20501.15    22751.25    415.91 o 
  13   5   5   107124.38   120227.06   1794.26 o 
  15   5   5    74583.12    82450.63   1309.24 o 
  17   5   5    20111.14    21765.25    501.94 o 
  19   5   5    42989.53    45567.49    875.15 o 
  21   5   5    10734.44    10627.50    386.54 o 
  23   5   5     6130.37     5618.48    364.49 o 
  25   5   5     1971.21     2103.95    312.38 o 
 -28   6   5      370.79      115.75    255.05 o 
 -26   6   5    27732.41    28433.19    929.46 o 
 -24   6   5    23227.99    24433.91    774.96 o 
 -22   6   5      976.37      793.38    225.04 o 
 -20   6   5     5735.77     6358.27    359.58 o 
 -18   6   5     2416.83     2437.00    247.58 o 
 -16   6   5    25268.71    25061.20    614.42 o 
 -14   6   5      669.08      575.42    130.27 o 
 -12   6   5     4362.23     3911.60    163.83 o 
 -10   6   5       77.29       60.25    113.86 o 
  -8   6   5     1041.21     1035.57     88.59 o 
  -6   6   5     3204.58     3133.50    128.73 o 
  -4   6   5    98703.49    92850.27   1575.54 o 
  -2   6   5   213434.41   190408.03   3505.43 o 
   0   6   5    51906.54    53880.32   1043.01 o 
   2   6   5    17259.61    18585.68    484.21 o 
   4   6   5     7807.97     7886.04    237.17 o 
   6   6   5     7438.71     8219.42    256.17 o 
   8   6   5      652.58      623.39     90.40 o 
  10   6   5    69817.70    78231.87   1216.31 o 
  12   6   5    84197.52    90026.32   1389.49 o 
  14   6   5     2659.60     2736.19    166.69 o 
  16   6   5    21293.43    23720.93    493.05 o 
  18   6   5     9001.59     9109.12    344.02 o 
  20   6   5    13025.98    14652.23    486.27 o 
  22   6   5    10700.35    10333.57    382.63 o 
  24   6   5      108.91      152.29    182.44 o 
  26   6   5       75.21      401.93    189.11 o 
 -29   7   5      858.55     1093.84    392.95 o 
 -27   7   5     6175.41     6059.90    548.00 o 
 -25   7   5       23.48       80.88    214.78 o 
 -23   7   5    20509.19    19473.99    662.98 o 
 -21   7   5     4072.31     3531.29    305.36 o 
 -19   7   5    12310.58    13075.84    547.18 o 
 -17   7   5    36709.44    37144.75    933.03 o 
 -15   7   5       12.94       33.97    124.41 o 
 -13   7   5    34505.89    33323.96    975.10 o 
 -11   7   5     5216.75     5481.73    244.15 o 
  -9   7   5    72087.26    72872.84   1433.14 o 
  -7   7   5      603.78      425.22     76.06 o 
  -5   7   5    47934.88    43033.31    851.25 o 
  -3   7   5    84363.38    77975.29   1339.21 o 
  -1   7   5    48855.98    44048.55    872.31 o 
   1   7   5   197919.05   192132.61   3510.41 o 
   3   7   5     7047.96     7965.04    363.04 o 
   5   7   5       36.92      -68.00     70.34 o 
   7   7   5    37661.60    40825.16    732.46 o 
   9   7   5    16450.48    17530.04    400.37 o 
  11   7   5     2348.60     2369.27    182.66 o 
  13   7   5    96608.17   102114.13   1821.90 o 
  15   7   5    74912.15    80730.85   1396.40 o 
  17   7   5     5675.59     6262.62    271.15 o 
  19   7   5    11059.54    11829.86    363.10 o 
  21   7   5      220.65      -51.72    151.81 o 
  23   7   5     7245.80     6714.34    406.70 o 
  25   7   5      205.54       86.41    180.08 o 
 -28   8   5     2222.88     1912.55    367.55 o 
 -26   8   5    13122.55    13143.98    651.75 o 
 -24   8   5    22777.66    21590.81    822.96 o 
 -22   8   5      108.77       16.61    235.55 o 
 -20   8   5      232.22      263.25    188.12 o 
 -18   8   5     5987.42     5073.57    275.00 o 
 -16   8   5    32855.31    34542.32    819.30 o 
 -14   8   5    14415.26    14114.24    692.04 o 
 -12   8   5    32529.52    33964.48    813.96 o 
 -10   8   5    45450.64    44776.81    829.22 o 
  -8   8   5      133.91      235.38     74.53 o 
  -6   8   5    16760.30    16088.09    382.54 o 
  -4   8   5    32796.49    31273.46    661.58 o 
  -2   8   5    31176.74    28859.96    606.76 o 
   0   8   5    22367.58    17608.01    411.95 o 
   2   8   5     6240.42     5539.40    207.38 o 
   4   8   5    15534.64    14764.84    385.73 o 
   6   8   5     9907.84    10695.22    294.40 o 
   8   8   5     5065.42     6065.57    219.62 o 
  10   8   5     8560.49     8812.52    279.33 o 
  12   8   5    18576.44    20406.64    468.76 o 
  14   8   5      176.71      136.95    116.33 o 
  16   8   5     4598.48     4320.32    234.97 o 
  18   8   5      179.43      289.51    124.73 o 
  20   8   5     1315.85      746.97    159.71 o 
  22   8   5    11744.36    11515.96    394.87 o 
  24   8   5     2225.11     1667.75    223.83 o 
 -27   9   5    20640.71    22689.31   1115.56 o 
 -25   9   5     1127.57      442.22    479.37 o 
 -23   9   5    23191.50    22947.68    843.84 o 
 -21   9   5       58.35     -185.60    225.76 o 
 -19   9   5     1463.49     1307.98    232.78 o 
 -17   9   5     7707.85     7604.86    368.71 o 
 -15   9   5     1678.79     1748.89    187.49 o 
 -13   9   5    61690.06    60696.90   1219.62 o 
 -11   9   5     8439.41     8459.36    262.94 o 
  -9   9   5    29824.85    29408.10    642.23 o 
  -7   9   5      145.26       72.86     90.46 o 
  -5   9   5      144.89      -79.73     79.73 o 
  -3   9   5    86896.77    88024.45   1674.00 o 
  -1   9   5    51077.95    50895.91   1266.52 o 
   1   9   5   276671.50   273434.56   4956.30 o 
   3   9   5      833.11      911.77    108.32 o 
   5   9   5     2326.81     2094.16    152.08 o 
   7   9   5    12919.83    12457.77    368.22 o 
   9   9   5    36300.50    38115.50   1122.42 o 
  11   9   5    32623.88    35535.60    691.33 o 
  13   9   5    35143.56    37113.50    729.82 o 
  15   9   5    12127.82    12494.47    366.68 o 
  17   9   5     7011.22     6473.70    280.16 o 
  19   9   5      333.14      191.56    157.64 o 
  21   9   5     1183.58      926.41    218.97 o 
  23   9   5     7834.73     7467.05    565.77 o 
 -26  10   5      392.08      368.45    270.96 o 
 -24  10   5     1212.56     1102.73    296.85 o 
 -22  10   5      257.20      186.22    241.53 o 
 -20  10   5      624.45      291.91    237.49 o 
 -18  10   5     2201.70     2036.00    240.84 o 
 -16  10   5    58916.85    61725.19   1657.40 o 
 -14  10   5     4118.84     4298.76    273.70 o 
 -12  10   5    94768.52    96760.86   1857.56 o 
 -10  10   5    17991.23    18319.78    536.99 o 
  -8  10   5     1265.39     1512.10    155.01 o 
  -6  10   5    25966.92    24824.59    823.30 o 
  -4  10   5        8.44       42.12     89.65 o 
  -2  10   5   104920.35    96018.34   1824.68 o 
   0  10   5    17447.61    15899.50    393.36 o 
   2  10   5   163314.89   158620.39   3088.44 o 
   4  10   5    16938.05    17961.30    456.39 o 
   6  10   5     3048.32     2811.33    168.23 o 
   8  10   5    31732.79    33817.18    690.56 o 
  10  10   5      324.18      355.99    114.04 o 
  12  10   5    20652.26    20768.99    474.15 o 
  14  10   5     1343.99     1070.01    149.02 o 
  16  10   5      886.01      831.33    159.16 o 
  18  10   5       29.21       59.39    184.74 o 
  20  10   5     1909.13     1960.13    328.41 o 
  22  10   5     2049.36     1793.42    285.45 o 
  24  10   5    16712.49    17249.39    860.52 o 
 -27  11   5    20047.36    19606.16    819.97 o 
 -25  11   5     3479.34     3119.72    621.51 o 
 -23  11   5     8499.48     7950.38    559.48 o 
 -21  11   5     4023.35     3604.58    408.27 o 
 -19  11   5    15464.38    13747.88    651.97 o 
 -17  11   5      296.99       87.60    175.56 o 
 -15  11   5    19971.99    19069.11    586.96 o 
 -13  11   5   116492.51   124304.91   3076.08 o 
 -11  11   5     8261.75     8541.85    365.86 o 
  -9  11   5      113.49       70.70    115.55 o 
  -7  11   5    52344.71    51266.34   1180.87 o 
  -5  11   5     7309.48     7619.92    310.18 o 
  -3  11   5    57481.99    51179.68   1170.55 o 
  -1  11   5    46096.38    42419.36    880.55 o 
   1  11   5    68720.01    65687.80   1290.25 o 
   3  11   5    16624.20    17242.03    439.28 o 
   5  11   5    16174.43    15345.10    394.94 o 
   7  11   5    14799.65    15290.48    385.63 o 
   9  11   5    76547.41    81112.16   1762.96 o 
  11  11   5    43753.22    47361.45    963.44 o 
  13  11   5     7800.58     7304.56    297.41 o 
  15  11   5     3970.38     4503.15    281.99 o 
  17  11   5    27845.10    29227.02   1372.47 o 
  19  11   5    14782.54    14560.10    714.86 o 
  21  11   5      945.46      948.83    407.06 o 
  23  11   5    17317.82    18002.42   1596.53 o 
 -26  12   5       88.89      435.41    280.62 o 
 -24  12   5      572.31      580.19    338.78 o 
 -22  12   5     6685.51     6421.01    550.86 o 
 -20  12   5     5248.54     4516.38    794.69 o 
 -18  12   5      115.77     -257.36    257.36 o 
 -16  12   5    19649.54    20957.41   1412.50 o 
 -14  12   5    22581.52    23572.84    813.82 o 
 -12  12   5    74525.05    78656.91   1776.97 o 
 -10  12   5   102795.77   102794.53   2238.01 o 
  -8  12   5     3626.81     3438.63    237.12 o 
  -6  12   5     2258.36     2480.12    200.56 o 
  -4  12   5    44905.16    42135.98   1272.67 o 
  -2  12   5     1921.71     1866.04    172.26 o 
   0  12   5     5363.35     5100.94    218.54 o 
   2  12   5    51697.89    51822.20   1215.03 o 
   4  12   5    20168.23    18937.85    634.65 o 
   6  12   5     8476.99     8815.02    299.14 o 
   8  12   5     2171.97     2427.12    207.19 o 
  10  12   5      451.44      240.12    144.36 o 
  12  12   5     7596.00     8481.16    452.83 o 
  14  12   5      874.79     1154.30    183.78 o 
  16  12   5     4562.11     4490.55    287.56 o 
  18  12   5     1672.63     1574.15    260.18 o 
  20  12   5      394.55      242.45    223.90 o 
  22  12   5     1306.23     1031.77    260.19 o 
 -25  13   5     2678.98     2178.22    729.77 o 
 -23  13   5     1040.56     1086.95    634.36 o 
 -21  13   5    14508.32    15416.98   1316.66 o 
 -19  13   5    17379.51    15586.85   1745.57 o 
 -17  13   5      651.42      585.91    541.29 o 
 -15  13   5    28054.35    30752.54   1282.09 o 
 -13  13   5   120492.22   125281.74   6827.24 o 
 -11  13   5     2998.34     2445.78    277.33 o 
  -9  13   5     1435.66     1490.56    236.66 o 
  -7  13   5    34197.26    34402.74   1041.88 o 
  -5  13   5      731.58      539.17    156.90 o 
  -3  13   5    15248.87    15010.89    563.36 o 
  -1  13   5    30577.77    29167.94   1289.76 o 
   1  13   5    11759.91    11533.26    457.21 o 
   3  13   5    27432.76    26702.34   1330.65 o 
   5  13   5    15877.70    15177.25    548.36 o 
   7  13   5     1253.89     1297.54    164.99 o 
   9  13   5    38457.45    42540.92   1387.08 o 
  11  13   5    60253.93    65064.64   1626.24 o 
  13  13   5     3393.46     3223.62    238.91 o 
  15  13   5     2172.19     2683.67    237.82 o 
  17  13   5    37416.99    36659.79   2014.64 o 
  19  13   5     5463.99     4925.63    496.54 o 
  21  13   5     3146.53     2003.41    407.41 o 
 -24  14   5      178.13      471.88    556.31 o 
 -22  14   5     8145.06     9832.04   1131.47 o 
 -20  14   5      784.89      883.88    374.42 o 
 -18  14   5     7563.96     6997.57   1078.07 o 
 -16  14   5     4670.29     4777.47   1279.01 o 
 -14  14   5     1832.72     1133.61    338.77 o 
 -12  14   5    36223.16    36327.16   2177.62 o 
 -10  14   5       89.56      198.66    178.97 o 
  -8  14   5     1451.58     1184.47    214.69 o 
  -6  14   5    58439.82    59054.81   1634.19 o 
  -4  14   5     9599.33     8863.26    575.32 o 
  -2  14   5     6584.56     6323.38    501.72 o 
   0  14   5    11524.26    10267.33    626.30 o 
   2  14   5    80341.02    76427.12   2600.83 o 
   4  14   5     9110.82     8799.21    836.57 o 
   6  14   5     1169.10      461.33    235.73 o 
   8  14   5    43409.51    42264.23   1640.77 o 
  10  14   5       29.09     -163.96    221.45 o 
  12  14   5    29068.69    28508.18    884.73 o 
  14  14   5     5178.37     5112.76    379.31 o 
  16  14   5     9371.07     9613.49    508.45 o 
  18  14   5     2434.14     1891.13    381.74 o 
  20  14   5     1346.10      663.19    344.33 o 
 -23  15   5       25.63      903.87    599.93 o 
 -21  15   5     6202.79     7874.49    999.59 o 
 -19  15   5     4367.58     3747.05    642.82 o 
 -17  15   5     3146.44     2605.54    853.76 o 
 -15  15   5     7413.79     7099.65    611.03 o 
 -13  15   5    33456.16    35524.61   2070.28 o 
 -11  15   5       52.36     -167.63    167.63 o 
  -9  15   5     7121.46     7393.84    449.09 o 
  -7  15   5     5998.00     6773.72    541.22 o 
  -5  15   5    19126.63    17901.81    886.44 o 
  -3  15   5      151.31      288.91    233.66 o 
  -1  15   5    10437.09    10756.36    955.98 o 
   1  15   5     4819.34     5156.32    639.72 o 
   3  15   5    19692.51    20475.39   1031.69 o 
   5  15   5    15583.74    13940.00    783.32 o 
   7  15   5     4242.04     4911.85   1001.12 o 
   9  15   5     4433.32     4578.46    501.50 o 
  11  15   5    31735.18    32933.29   1416.38 o 
  13  15   5      172.47      390.36    251.85 o 
  15  15   5      409.07      378.66    265.64 o 
  17  15   5    22296.52    21248.59   1189.44 o 
  19  15   5      960.26      193.23    767.71 o 
 -22  16   5    11395.35    12634.68   1277.47 o 
 -20  16   5        1.23     -111.74    337.78 o 
 -18  16   5     9007.96     9093.28   1495.27 o 
 -16  16   5       10.37       87.54    360.46 o 
 -14  16   5     5291.48     5416.27    834.90 o 
 -12  16   5       14.02       78.27    438.23 o 
 -10  16   5       63.97       65.21    225.24 o 
  -8  16   5     1736.23     1287.48    529.72 o 
  -6  16   5    12363.79    13973.52    995.12 o 
  -4  16   5    10812.82    10201.60    673.44 o 
  -2  16   5     1066.09     1365.94    484.09 o 
   0  16   5     1842.91     1626.35    340.85 o 
   2  16   5    26742.93    27998.39   1236.54 o 
   4  16   5        0.44       33.41    230.05 o 
   6  16   5       58.35      -77.09    216.82 o 
   8  16   5    18548.16    18569.07   1124.94 o 
  10  16   5      467.40      217.38    270.88 o 
  12  16   5     8751.10     7863.86   1055.06 o 
  14  16   5    12744.35    11912.63    748.38 o 
  16  16   5     9693.23     8371.16    787.39 o 
  18  16   5     3884.62     3060.97    592.92 o 
 -19  17   5      397.48     -285.06    534.30 o 
 -17  17   5    18463.79    17971.27   1489.62 o 
 -15  17   5      874.96     -161.37    482.27 o 
 -13  17   5     5727.06     4393.78    783.93 o 
 -11  17   5     4231.62     4781.27   1047.65 o 
  -9  17   5      687.99      -91.27    495.46 o 
  -7  17   5     9789.70     9473.49    686.84 o 
  -5  17   5      187.80      207.67    239.84 o 
  -3  17   5    22231.03    23486.35   1122.47 o 
  -1  17   5     1535.18     1815.05    363.26 o 
   1  17   5      199.97      461.73    281.14 o 
   3  17   5    17283.71    18722.35    996.52 o 
   5  17   5        1.56      -17.07    220.12 o 
   7  17   5    30061.41    30215.04   1355.85 o 
   9  17   5       83.38       73.84    250.94 o 
  11  17   5     1937.14     1401.33    388.81 o 
  13  17   5     4929.61     4943.12    525.15 o 
  15  17   5      285.47     1170.99    334.76 o 
  17  17   5     7377.05     6509.12   1178.40 o 
 -20  18   5       11.24      183.96    629.09 o 
 -18  18   5     4131.56     3070.27    821.18 o 
 -16  18   5      315.40     -177.99    499.64 o 
 -14  18   5      458.52      684.21    557.39 o 
 -12  18   5       18.90     -383.37    383.37 o 
 -10  18   5     7464.84     8271.51   1248.86 o 
  -8  18   5     9053.22     7953.83    728.30 o 
  -6  18   5    11543.55    11231.26    773.56 o 
  -4  18   5     7697.46     9003.49    729.26 o 
  -2  18   5    23140.63    25605.92   1216.75 o 
   0  18   5     1672.41     1397.49    370.91 o 
   2  18   5     7758.90     7391.14    639.44 o 
   4  18   5    18679.80    18941.91   1020.32 o 
   6  18   5    23048.17    22688.86   1302.89 o 
   8  18   5     7892.32     7783.27    950.90 o 
  10  18   5      986.98      693.79    358.43 o 
  12  18   5     3670.37     3277.31    762.67 o 
  14  18   5     2344.32     3087.44    446.75 o 
  16  18   5     8196.94     7348.53    881.57 o 
 -17  19   5    16527.45    17530.46   1574.15 o 
 -15  19   5     6573.38     6804.18   1043.16 o 
 -13  19   5     1752.41     1780.88    729.99 o 
 -11  19   5     9904.24    10174.99   1169.34 o 
  -9  19   5    11610.67    11569.20    820.88 o 
  -7  19   5     3134.79     2711.63    800.73 o 
  -5  19   5       17.06      258.15    305.83 o 
  -3  19   5     5194.46     4985.08    569.47 o 
  -1  19   5      656.07      708.41    521.91 o 
   1  19   5       99.48      255.83    405.89 o 
   3  19   5     3432.95     3048.30    478.53 o 
   5  19   5      114.14      -24.92    270.66 o 
   7  19   5    17701.08    16792.84    994.54 o 
   9  19   5     4014.36     4758.70   1110.37 o 
  11  19   5     1461.49     1496.73    419.00 o 
  13  19   5     5865.63     5525.29    756.31 o 
  15  19   5     1663.62     1536.47    527.96 o 
 -16  20   5       22.27     -377.74    553.05 o 
 -14  20   5     5240.32     5692.29   1007.13 o 
 -12  20   5      304.20      377.24    541.72 o 
 -10  20   5     5399.07     5100.24    930.85 o 
  -8  20   5    24940.58    28435.25   1385.94 o 
  -6  20   5     1328.04      665.99    442.67 o 
  -4  20   5       31.13     -135.31    277.02 o 
  -2  20   5     2863.07     1887.66    427.95 o 
   0  20   5     2309.96     1968.11    431.16 o 
   2  20   5     1684.39     1436.67    406.80 o 
   4  20   5    16289.24    18115.16   1271.92 o 
   6  20   5    15471.49    16039.68    987.66 o 
   8  20   5      960.45      252.59    591.59 o 
  10  20   5      102.68     -146.75    300.45 o 
  12  20   5     2336.52     1387.23    445.71 o 
 -15  21   5     7366.02     6050.20   1069.37 o 
 -13  21   5     7904.71     6245.12   1065.72 o 
 -11  21   5    22635.37    22964.92   1830.42 o 
  -9  21   5     2825.02     2012.57    494.23 o 
  -7  21   5    10999.14    14218.75   1212.26 o 
  -5  21   5      199.31      -54.24    320.42 o 
  -3  21   5    15038.17    16340.90   1019.27 o 
  -1  21   5      455.91      204.91    307.90 o 
   1  21   5       13.54     -123.91    297.65 o 
   3  21   5     4479.47     5235.02    627.05 o 
   5  21   5     1742.56     1317.54    383.00 o 
   7  21   5    16173.93    16480.77   1031.91 o 
   9  21   5     6646.12     6186.42    689.32 o 
  11  21   5      333.38       20.80    418.01 o 
 -12  22   5     1168.23     1500.16    731.01 o 
 -10  22   5     6656.29     7433.07   1140.88 o 
  -8  22   5    23334.29    28281.55   2717.18 o 
  -6  22   5      772.91      840.24    426.46 o 
  -4  22   5       52.28     -298.73    298.73 o 
  -2  22   5     4538.62     5147.68    653.03 o 
   0  22   5        6.17      388.67    381.85 o 
   2  22   5     1221.12      610.83    427.78 o 
   4  22   5    30834.20    35637.54   1674.46 o 
   6  22   5    33476.86    36987.27   2500.27 o 
   8  22   5      254.93      119.59    331.98 o 
  -7  23   5     3537.82     3588.71    619.74 o 
  -5  23   5     2543.88     2754.90    576.58 o 
  -3  23   5     3657.01     3579.77    609.17 o 
  -1  23   5     3462.52     3410.46    605.63 o 
   1  23   5      518.45      310.82    403.48 o 
   3  23   5      516.79      751.36    553.84 o 
   5  23   5     1431.27     2120.40    512.19 o 
 -30   0   6      528.53     1336.74    929.06 o 
 -28   0   6     1155.34      405.07    315.00 o 
 -26   0   6    22318.01    23394.34    846.61 o 
 -24   0   6     2507.55     2881.72    475.39 o 
 -22   0   6    14957.55    16087.27    724.97 o 
 -20   0   6    72132.86    75380.16   1923.88 o 
 -18   0   6   162001.91   175899.44   4123.72 o 
 -16   0   6    20267.32    22642.25    887.07 o 
 -14   0   6    80368.27    81864.17   1980.38 o 
 -12   0   6     6377.28     5785.00    275.57 o 
 -10   0   6   140902.33   145678.98   3335.28 o 
  -8   0   6   182481.16   183438.97   3574.55 o 
  -6   0   6     8134.50     7024.87    198.04 o 
  -4   0   6     5658.72     6388.25    398.19 o 
  -2   0   6   152320.17   163120.34   5570.19 o 
   0   0   6     1686.10     1461.51     94.42 o 
   2   0   6   191642.50   187342.53   4374.08 o 
   4   0   6   145997.27   144790.13   3419.64 o 
   6   0   6      128.74      224.16    113.31 o 
   8   0   6    19226.63    22841.68    703.39 o 
  10   0   6    11724.91    12869.00    538.69 o 
  12   0   6    39641.15    45054.81   1071.90 o 
  14   0   6     4510.13     5176.77    307.86 o 
  16   0   6       52.73      135.62    159.15 o 
  18   0   6    50817.82    54188.07   1320.36 o 
  20   0   6     7553.76     7936.55    698.60 o 
  22   0   6    40273.05    39291.55   1225.56 o 
  24   0   6     4343.31     4869.17    423.83 o 
  26   0   6     3622.13     3623.49    488.59 o 
 -29   1   6    11293.97    11268.03    488.35 o 
 -27   1   6     2077.49     2041.39    244.62 o 
 -25   1   6     1379.02     1346.44    269.81 o 
 -23   1   6     3211.72     3074.51    255.08 o 
 -21   1   6     1443.04     1619.38    174.43 o 
 -19   1   6    20982.01    23379.40    536.90 o 
 -17   1   6   197781.14   208100.63   3408.14 o 
 -15   1   6   129071.28   136434.98   2263.14 o 
 -13   1   6    15920.09    18307.69    452.43 o 
 -11   1   6   133112.44   140524.89   2109.95 o 
  -9   1   6    10717.88    10238.24    196.18 o 
  -7   1   6    27116.68    24006.55    420.70 o 
  -5   1   6    18758.18    19839.07    431.62 o 
  -3   1   6    31762.65    27785.94    507.12 o 
  -1   1   6     1110.38     1121.00     81.00 o 
   1   1   6     3534.43     3622.39    160.77 o 
   3   1   6      372.54      367.22     65.66 o 
   5   1   6    92636.17   103315.56   1757.51 o 
   7   1   6   268434.78   292930.03   4821.19 o 
   9   1   6    26389.87    28774.72    599.97 o 
  11   1   6    15318.63    16769.80    362.76 o 
  13   1   6    17215.29    20368.61    427.33 o 
  15   1   6     3441.81     3633.06    209.20 o 
  17   1   6        1.85      -47.32    115.59 o 
  19   1   6    77303.63    84053.36   1352.00 o 
  21   1   6    78873.52    81796.30   1422.79 o 
  23   1   6      914.47      666.60    188.10 o 
  25   1   6       62.01       72.54    170.20 o 
 -30   2   6     3364.99     3156.60    510.36 o 
 -28   2   6     2563.98     2009.63    248.60 o 
 -26   2   6     8234.38     6813.55    369.63 o 
 -24   2   6      371.10      189.67    170.55 o 
 -22   2   6    16536.84    18525.91    530.26 o 
 -20   2   6    28484.22    31857.16    741.72 o 
 -18   2   6    63714.12    64879.59   1174.00 o 
 -16   2   6    38156.39    40185.62    767.24 o 
 -14   2   6    32393.81    32200.72    566.20 o 
 -12   2   6    11116.08    11566.77    232.20 o 
 -10   2   6   122757.63   123151.49   2213.44 o 
  -8   2   6   152661.33   152268.92   2737.90 o 
  -6   2   6   376850.75   388354.50   5467.83 o 
  -4   2   6    93089.03    82037.68   1375.77 o 
  -2   2   6   467399.22   447921.03   6745.10 o 
   0   2   6    69663.82    70648.16   1230.13 o 
   2   2   6    25251.63    26986.20    533.34 o 
   4   2   6   260749.48   269919.59   4120.33 o 
   6   2   6   101224.88   107107.09   1829.24 o 
   8   2   6    57503.23    61509.54   1116.83 o 
  10   2   6    18892.35    21409.63    416.62 o 
  12   2   6    35952.26    36487.09    641.91 o 
  14   2   6     2164.37     2102.62    161.19 o 
  16   2   6       97.20       86.70    113.01 o 
  18   2   6    32326.72    34903.18    662.98 o 
  20   2   6      177.78      393.70    147.42 o 
  22   2   6    37727.44    39001.09    860.65 o 
  24   2   6     4784.81     4464.55    288.46 o 
  26   2   6     2221.96     2822.13    248.83 o 
 -29   3   6     4289.62     3795.54    441.58 o 
 -27   3   6      219.95       52.29    184.87 o 
 -25   3   6     6296.68     6377.51    383.49 o 
 -23   3   6      301.83      167.37    169.71 o 
 -21   3   6     5251.28     5957.79    458.53 o 
 -19   3   6     2390.51     2391.90    202.56 o 
 -17   3   6    67502.73    70933.30   1382.25 o 
 -15   3   6    16217.87    16945.86    355.36 o 
 -13   3   6       17.86      -75.16     75.16 o 
 -11   3   6       17.65       77.32     77.04 o 
  -9   3   6      197.13      -64.63     64.63 o 
  -7   3   6    12434.32    11141.87    229.47 o 
  -5   3   6       44.96      302.48     57.31 o 
  -3   3   6   251797.77   239648.00   3824.40 o 
  -1   3   6    60094.02    58296.95   1324.11 o 
   1   3   6    16560.42    16073.83    353.32 o 
   3   3   6    17633.12    19306.40    417.78 o 
   5   3   6   100530.64   112022.40   2272.26 o 
   7   3   6   150100.41   163813.58   2556.99 o 
   9   3   6      424.73      279.02     83.91 o 
  11   3   6     2465.21     2109.69    141.94 o 
  13   3   6     4796.54     5451.89    217.01 o 
  15   3   6      328.87      465.12    126.00 o 
  17   3   6     1734.47     1782.43    164.23 o 
  19   3   6    42089.95    45540.04    820.27 o 
  21   3   6    35053.71    36196.90    751.13 o 
  23   3   6     4242.20     3510.26    268.42 o 
  25   3   6       28.97      -62.87    168.22 o 
 -30   4   6      759.07     1219.17    295.36 o 
 -28   4   6    12652.68    13008.34    981.71 o 
 -26   4   6     4504.98     4686.43    400.89 o 
 -24   4   6       35.40     -192.84    192.84 o 
 -22   4   6    11790.65    12279.36    410.61 o 
 -20   4   6    17917.11    19060.17    658.91 o 
 -18   4   6    30606.87    31235.69    827.08 o 
 -16   4   6     6845.70     6780.67    278.63 o 
 -14   4   6     3033.55     2698.82    209.34 o 
 -12   4   6      131.92       14.76     84.41 o 
 -10   4   6    41054.54    42996.80    853.37 o 
  -8   4   6    22533.38    21393.51    385.73 o 
  -6   4   6   117589.24   118114.83   1611.18 o 
  -4   4   6    58221.91    58442.40    938.37 o 
  -2   4   6    35101.52    36480.75    671.89 o 
   0   4   6     5523.73     5899.40    226.92 o 
   2   4   6     5874.20     5852.24    216.08 o 
   4   4   6   153396.78   159314.38   2701.24 o 
   6   4   6     6386.88     6402.29    231.82 o 
   8   4   6    77577.09    84130.64   1690.32 o 
  10   4   6       10.24      -79.63     79.63 o 
  12   4   6      396.08      379.56    107.53 o 
  14   4   6     2953.46     3661.86    189.10 o 
  16   4   6     3557.60     3619.00    209.78 o 
  18   4   6    22236.10    24152.82    552.30 o 
  20   4   6     2177.02     2049.32    197.46 o 
  22   4   6    19192.71    18009.78    524.96 o 
  24   4   6     1967.45     1603.10    240.52 o 
  26   4   6      245.26      586.50    276.28 o 
 -29   5   6     1487.55     1131.73    289.34 o 
 -27   5   6      748.10      527.47    395.35 o 
 -25   5   6        0.33       58.62    222.06 o 
 -23   5   6      141.09      -24.52    217.36 o 
 -21   5   6    22582.99    24295.83    926.82 o 
 -19   5   6    21798.97    22941.55    682.39 o 
 -17   5   6    18346.35    18720.66    611.43 o 
 -15   5   6        0.07       95.86    112.83 o 
 -13   5   6     2289.73     1867.70    152.85 o 
 -11   5   6    10101.62    10389.40    302.80 o 
  -9   5   6    34071.95    37673.54    690.74 o 
  -7   5   6   147978.63   135666.91   2251.95 o 
  -5   5   6     4470.90     5035.01    151.05 o 
  -3   5   6   120843.68   112221.73   2075.45 o 
  -1   5   6    13349.17    13476.84    308.85 o 
   1   5   6    18221.95    15700.42    353.14 o 
   3   5   6    55181.64    49444.77    912.74 o 
   5   5   6     2996.58     2772.30    150.83 o 
   7   5   6    73076.78    75012.51   1363.29 o 
   9   5   6    53873.24    56296.21    909.07 o 
  11   5   6    32765.50    36000.36    636.71 o 
  13   5   6      339.39      573.68    146.85 o 
  15   5   6     6225.45     7826.72    278.97 o 
  17   5   6     9033.34     9726.70    325.08 o 
  19   5   6     6838.47     6402.65    288.02 o 
  21   5   6     5318.53     5094.79    287.19 o 
  23   5   6     5830.20     5848.33    335.22 o 
  25   5   6      613.36      499.74    199.20 o 
 -28   6   6    14521.54    14853.15   1495.10 o 
 -26   6   6     1873.92     2084.12    423.64 o 
 -24   6   6      567.28      368.44    287.20 o 
 -22   6   6     4828.10     4775.55    416.47 o 
 -20   6   6     8329.91     8681.37    412.28 o 
 -18   6   6    13613.41    14819.79    555.48 o 
 -16   6   6    18304.84    18045.52    490.94 o 
 -14   6   6      480.99      420.94    125.00 o 
 -12   6   6    19411.09    18527.22    406.26 o 
 -10   6   6      216.88      127.97     71.24 o 
  -8   6   6    26424.91    25455.45    498.43 o 
  -6   6   6    20587.81    18926.69    335.77 o 
  -4   6   6    39237.82    33472.96    795.56 o 
  -2   6   6    19071.09    18575.94    424.36 o 
   0   6   6    32103.05    32406.47    676.09 o 
   2   6   6   156018.72   149852.84   2539.97 o 
   4   6   6    19289.38    20615.31    455.64 o 
   6   6   6    12243.86    11291.92    317.23 o 
   8   6   6   180127.89   196116.61   3068.59 o 
  10   6   6    46498.44    48045.81    874.02 o 
  12   6   6     9089.65     9598.10    316.77 o 
  14   6   6     7770.45     8531.75    307.89 o 
  16   6   6      825.17      949.80    155.20 o 
  18   6   6    18498.08    18163.31    454.26 o 
  20   6   6      551.38      392.00    185.91 o 
  22   6   6     6508.64     5895.68    327.71 o 
  24   6   6      809.74      872.59    241.41 o 
 -29   7   6      493.97      584.37    317.91 o 
 -27   7   6     5548.79     4746.05    685.41 o 
 -25   7   6      529.01      605.88    242.75 o 
 -23   7   6      476.14      393.72    486.97 o 
 -21   7   6    33342.83    35547.40   1081.97 o 
 -19   7   6    42129.16    44000.41   1096.89 o 
 -17   7   6      899.24      520.56    158.51 o 
 -15   7   6    14152.59    14335.70    422.24 o 
 -13   7   6    17040.27    16490.60    439.65 o 
 -11   7   6     9730.65     9437.96    340.61 o 
  -9   7   6    37091.37    35254.91    665.16 o 
  -7   7   6    55397.88    56170.78    992.26 o 
  -5   7   6      619.15      410.76     61.43 o 
  -3   7   6     1670.62     1572.68    105.41 o 
  -1   7   6      350.42      359.17     76.41 o 
   1   7   6      139.32      165.28     69.96 o 
   3   7   6     3798.84     3418.17    172.15 o 
   5   7   6       38.90       68.27    106.07 o 
   7   7   6     1336.11     1176.39    131.72 o 
   9   7   6   122487.57   136594.89   2192.39 o 
  11   7   6     2729.09     2951.60    186.62 o 
  13   7   6     5603.32     6430.57    263.00 o 
  15   7   6    23246.54    24420.75    558.07 o 
  17   7   6    28706.99    29518.51    651.17 o 
  19   7   6     5739.78     6278.33    289.86 o 
  21   7   6     3478.00     3807.95    279.73 o 
  23   7   6     7320.54     6775.74    461.35 o 
  25   7   6      487.11      263.59    207.08 o 
 -28   8   6    11787.67    10900.33    683.01 o 
 -26   8   6      588.93      940.84    315.16 o 
 -24   8   6     2203.93     2321.92    342.13 o 
 -22   8   6    19530.13    20036.69    760.17 o 
 -20   8   6      695.57       99.89    189.27 o 
 -18   8   6     5616.65     5202.37    279.71 o 
 -16   8   6     4831.45     3995.34    243.85 o 
 -14   8   6      278.40      290.24    134.16 o 
 -12   8   6    24615.99    24869.84    526.86 o 
 -10   8   6    25113.93    24698.84    509.46 o 
  -8   8   6      435.57      416.94    124.99 o 
  -6   8   6    26028.41    24889.85    543.99 o 
  -4   8   6    18850.84    16220.19    354.26 o 
  -2   8   6    34024.67    33774.71    705.38 o 
   0   8   6   122836.76   119359.85   2229.15 o 
   2   8   6    69052.91    69168.55   1351.54 o 
   4   8   6     2725.80     2595.95    159.22 o 
   6   8   6     8285.57     8638.12    421.12 o 
   8   8   6    67319.84    71964.27   1222.06 o 
  10   8   6    11589.07    11769.95    333.45 o 
  12   8   6      171.80      150.11    118.37 o 
  14   8   6     6285.08     6344.59    266.48 o 
  16   8   6     1620.75     1681.44    177.78 o 
  18   8   6    13188.53    13004.45    403.29 o 
  20   8   6      465.53      153.14    191.32 o 
  22   8   6     1154.11      715.68    214.82 o 
  24   8   6    11715.85    11391.90    786.04 o 
 -27   9   6     3336.69     3893.76    532.48 o 
 -25   9   6     1739.90      988.43    315.73 o 
 -23   9   6      476.89      155.87    367.78 o 
 -21   9   6    16571.29    17519.71    701.29 o 
 -19   9   6    29551.25    29038.79    929.65 o 
 -17   9   6     8737.56     8684.00    472.92 o 
 -15   9   6    46246.86    46976.59   1369.93 o 
 -13   9   6    68610.23    68810.19   1361.19 o 
 -11   9   6      253.34      253.93    101.73 o 
  -9   9   6     1264.31     1600.73    134.24 o 
  -7   9   6   111975.62   105764.65   1990.09 o 
  -5   9   6     1015.76     1171.87    133.35 o 
  -3   9   6     8922.37     7778.39    220.27 o 
  -1   9   6    69492.66    66196.38   1291.57 o 
   1   9   6     2275.39     1629.43    161.32 o 
   3   9   6    71888.53    69130.88   1363.16 o 
   5   9   6    19531.03    18871.55    483.59 o 
   7   9   6     5355.69     6438.91    231.49 o 
   9   9   6    36537.96    41099.37    772.26 o 
  11   9   6    24405.22    25293.77    543.83 o 
  13   9   6      362.26      175.84    115.66 o 
  15   9   6     1783.10     1985.81    183.00 o 
  17   9   6    36498.82    37015.82    769.73 o 
  19   9   6    14984.50    15092.63    480.66 o 
  21   9   6     4785.10     5244.89    476.82 o 
  23   9   6    20775.48    21433.29    774.71 o 
 -28  10   6     4369.86     3448.60    552.14 o 
 -26  10   6        0.23      -39.40    388.16 o 
 -24  10   6     4836.70     3631.87    390.56 o 
 -22  10   6    20576.74    19241.23    843.62 o 
 -20  10   6     1694.56     1623.94    291.21 o 
 -18  10   6     2291.21     1568.47    352.44 o 
 -16  10   6      733.73      305.67    177.95 o 
 -14  10   6     2011.91     1741.72    210.07 o 
 -12  10   6    31667.51    32256.94    729.27 o 
 -10  10   6    23381.43    21542.67    601.39 o 
  -8  10   6       63.94      -36.38    104.92 o 
  -6  10   6    42962.82    40022.10    949.47 o 
  -4  10   6    24543.81    25460.89    584.31 o 
  -2  10   6     1730.99     1314.35    100.57 o 
   0  10   6    82540.27    83604.78   1609.52 o 
   2  10   6    97535.20    95370.52   1828.13 o 
   4  10   6    33774.84    33832.08    750.99 o 
   6  10   6     6990.90     7097.61    255.78 o 
   8  10   6     5532.07     5410.69    221.75 o 
  10  10   6      477.69      410.17    120.80 o 
  12  10   6     5411.51     5933.67    285.04 o 
  14  10   6        4.48     -113.45    113.45 o 
  16  10   6     6493.36     6073.04    386.35 o 
  18  10   6      851.64      402.60    180.86 o 
  20  10   6     2695.55     2361.57    296.03 o 
  22  10   6      346.47      -43.68    230.55 o 
 -27  11   6     3127.69     3349.21    530.79 o 
 -25  11   6       12.98      118.76    318.53 o 
 -23  11   6      553.59      217.69    263.35 o 
 -21  11   6     2414.67     1959.02    476.87 o 
 -19  11   6    10318.53     8899.21    452.45 o 
 -17  11   6     6762.82     6045.43    560.25 o 
 -15  11   6    30482.31    30778.08   1115.92 o 
 -13  11   6    26837.15    26275.24    852.07 o 
 -11  11   6      308.00      272.30    143.39 o 
  -9  11   6       32.41     -108.62    108.62 o 
  -7  11   6     3016.71     3098.30    215.16 o 
  -5  11   6     2840.46     2815.83    198.55 o 
  -3  11   6    13759.98    12975.79    368.68 o 
  -1  11   6    27462.48    26499.61    734.01 o 
   1  11   6      343.86      407.16     95.65 o 
   3  11   6     2267.03     2487.25    166.85 o 
   5  11   6      150.98      127.84     94.49 o 
   7  11   6    14592.58    15359.64    416.16 o 
   9  11   6    19739.77    20561.22    532.79 o 
  11  11   6     2235.85     2085.99    166.70 o 
  13  11   6       29.39      161.28    129.56 o 
  15  11   6     6328.35     7087.31    347.66 o 
  17  11   6     4348.50     4012.37    354.26 o 
  19  11   6      316.47      268.19    210.04 o 
  21  11   6     4384.61     4407.50    371.09 o 
  23  11   6    10441.90    10667.85   1314.08 o 
 -26  12   6     6772.87     6913.19    974.00 o 
 -24  12   6        3.39     -113.11    251.04 o 
 -22  12   6    11144.73    11438.32   1059.71 o 
 -20  12   6     3570.41     3944.56    730.18 o 
 -18  12   6      384.13      201.06    193.83 o 
 -16  12   6     1688.59     1639.13    287.39 o 
 -14  12   6      996.51      349.73    206.68 o 
 -12  12   6    24357.54    24613.58    816.35 o 
 -10  12   6     5569.59     5162.66    295.90 o 
  -8  12   6      280.97      151.37    153.82 o 
  -6  12   6     1522.04     2139.30    196.11 o 
  -4  12   6     2807.69     2159.87    185.05 o 
  -2  12   6     2035.16     1493.39    142.94 o 
   0  12   6      498.25      542.14    126.71 o 
   2  12   6    18967.53    18852.88    855.94 o 
   4  12   6    30017.54    28468.49    614.16 o 
   6  12   6     1030.27     1036.51    130.96 o 
   8  12   6      245.36      240.11    117.34 o 
  10  12   6     5453.79     6390.92    412.92 o 
  12  12   6    16572.50    17712.66    539.23 o 
  14  12   6     2385.07     2729.44    240.95 o 
  16  12   6    11874.59    13812.81    726.72 o 
  18  12   6     1601.11     1577.73    264.96 o 
  20  12   6       12.55      192.92    227.39 o 
  22  12   6      881.03      393.11    266.57 o 
 -25  13   6       66.10      121.00    282.91 o 
 -23  13   6     5478.70     5482.87    527.13 o 
 -21  13   6      433.79      576.39    557.89 o 
 -19  13   6     6726.80     6267.26    948.56 o 
 -17  13   6       21.89     -255.68    255.68 o 
 -15  13   6    13794.06    14834.99    810.95 o 
 -13  13   6    16014.15    16311.71    923.14 o 
 -11  13   6    21713.11    23424.50    812.32 o 
  -9  13   6    17336.18    16713.64    541.33 o 
  -7  13   6     1480.51      983.14    171.65 o 
  -5  13   6     3943.02     3979.13    247.71 o 
  -3  13   6     3625.83     3465.81    231.72 o 
  -1  13   6    53718.73    50094.70   1189.74 o 
   1  13   6    24903.38    22913.82    813.22 o 
   3  13   6    34698.20    36475.47   1454.76 o 
   5  13   6     3896.54     4197.95    478.98 o 
   7  13   6     1570.28     1306.28    179.93 o 
   9  13   6      323.20      172.63    152.15 o 
  11  13   6      150.66      180.98    194.16 o 
  13  13   6    11037.01    11660.18    562.14 o 
  15  13   6     1688.73     1821.61    277.76 o 
  17  13   6      481.02      406.72    194.57 o 
  19  13   6       28.66      -34.52    210.78 o 
  21  13   6     1865.76     1802.48    284.21 o 
 -24  14   6     1240.54     1332.57    647.07 o 
 -22  14   6      254.52      873.37    570.48 o 
 -20  14   6       37.63     -190.75    390.39 o 
 -18  14   6     1581.58     1364.20    407.12 o 
 -16  14   6      216.71       86.81    290.84 o 
 -14  14   6     5575.00     6044.87    541.74 o 
 -12  14   6      539.47      -85.69    258.47 o 
 -10  14   6      981.52      951.26    259.93 o 
  -8  14   6     3035.54     3127.26    295.62 o 
  -6  14   6    18319.40    18238.26    676.12 o 
  -4  14   6     8895.49     8147.02    419.27 o 
  -2  14   6    25888.16    26234.89   1124.53 o 
   0  14   6    14530.27    14435.47   1222.34 o 
   2  14   6     1749.29     1386.85    258.59 o 
   4  14   6     5350.75     4903.91    385.35 o 
   6  14   6     1769.75     1442.04    272.96 o 
   8  14   6    15952.21    16535.89    613.69 o 
  10  14   6    23273.14    23758.48   1070.85 o 
  12  14   6    25199.18    26339.84   1361.09 o 
  14  14   6     4633.12     4589.73    286.59 o 
  16  14   6    12889.36    12004.58    580.96 o 
  18  14   6     4409.35     4032.34    477.45 o 
  20  14   6     1134.33     1145.82    526.89 o 
 -23  15   6    12511.67    14347.84   1345.48 o 
 -21  15   6     1824.02     2443.63    667.83 o 
 -19  15   6     3523.17     3340.88    982.08 o 
 -17  15   6     3920.17     3675.64    642.87 o 
 -15  15   6       51.78     -274.24    274.24 o 
 -13  15   6      901.77      596.00    311.26 o 
 -11  15   6     9033.58     8699.29    754.16 o 
  -9  15   6    34762.05    35465.91   1123.46 o 
  -7  15   6    51081.85    52364.05   1916.01 o 
  -5  15   6      970.07     1204.73    293.43 o 
  -3  15   6    29033.45    28592.46   1215.64 o 
  -1  15   6    10392.32    10410.14    658.49 o 
   1  15   6      457.57      250.33    230.79 o 
   3  15   6      160.16      268.64    245.13 o 
   5  15   6     2360.12     2013.11    365.34 o 
   7  15   6     4814.50     5403.25    532.50 o 
   9  15   6        4.66       88.67    258.20 o 
  11  15   6    27971.34    25998.92   1248.46 o 
  13  15   6    33131.01    33891.34   1223.22 o 
  15  15   6     6683.59     6295.14    526.21 o 
  17  15   6     4180.76     4585.26    659.63 o 
  19  15   6     2411.63     1025.01    497.93 o 
 -22  16   6      878.95     1692.13    634.90 o 
 -20  16   6       12.73      -28.10    345.41 o 
 -18  16   6     6622.43     6371.11    641.69 o 
 -16  16   6      234.93      339.34    325.97 o 
 -14  16   6      474.10       93.43    429.13 o 
 -12  16   6     7552.37     7155.68    897.22 o 
 -10  16   6      542.30      337.74    257.03 o 
  -8  16   6     9595.99     8812.38    675.37 o 
  -6  16   6    39138.09    41128.63   1752.52 o 
  -4  16   6    50656.88    49127.06   1850.57 o 
  -2  16   6    47125.52    48538.81   2040.71 o 
   0  16   6    10895.03    11302.57    716.46 o 
   2  16   6     4896.06     5336.43    539.73 o 
   4  16   6     1534.32     1097.85    326.05 o 
   6  16   6    15303.77    14863.78    864.38 o 
   8  16   6    27845.33    26556.13   1241.79 o 
  10  16   6     9984.48    10658.15    761.16 o 
  12  16   6     7767.67     8904.71   1041.13 o 
  14  16   6       45.72      -43.10    250.35 o 
  16  16   6    11343.58    10638.40   1060.19 o 
  18  16   6     5436.84     4460.96    673.15 o 
 -19  17   6     5614.99     3528.79    806.78 o 
 -17  17   6        7.43     -457.82    457.82 o 
 -15  17   6       23.61     -413.43    413.43 o 
 -13  17   6     2587.10     1650.16    636.31 o 
 -11  17   6    19197.23    19932.03   1503.52 o 
  -9  17   6     9548.52    10751.54    738.21 o 
  -7  17   6    14185.78    13180.38    811.08 o 
  -5  17   6     5084.08     6310.08    577.43 o 
  -3  17   6       87.90     -108.69    211.57 o 
  -1  17   6     8381.76     8439.56    653.86 o 
   1  17   6    12086.25    13065.32    936.86 o 
   3  17   6       15.34       39.89    230.27 o 
   5  17   6      613.09      544.69    295.71 o 
   7  17   6      675.53      749.04    309.93 o 
   9  17   6     2032.10     1866.62    449.87 o 
  11  17   6    12839.42    12197.33    827.49 o 
  13  17   6    36249.43    34578.75   1453.88 o 
  15  17   6    16702.82    15661.03   1352.97 o 
  17  17   6     3937.22     2343.82    601.92 o 
 -20  18   6      114.50      391.00    628.27 o 
 -18  18   6     3588.19     2410.25    778.52 o 
 -16  18   6      404.56      632.68    592.83 o 
 -14  18   6        2.25     -438.89    438.89 o 
 -12  18   6      361.34     -279.64    448.44 o 
 -10  18   6      118.06      -20.30    272.86 o 
  -8  18   6      856.42      523.89    317.23 o 
  -6  18   6    36653.88    39206.64   1953.90 o 
  -4  18   6    50706.69    53156.67   2042.65 o 
  -2  18   6      887.06      514.22    328.30 o 
   0  18   6      419.63      226.69    282.24 o 
   2  18   6     3523.05     3227.52    470.34 o 
   4  18   6     1655.71     1952.01    408.24 o 
   6  18   6     4076.57     4269.84    689.57 o 
   8  18   6    22816.83    22621.56   1165.11 o 
  10  18   6     5517.36     6000.36    626.78 o 
  12  18   6     1088.83      972.86    318.83 o 
  14  18   6      291.94      780.98    342.81 o 
  16  18   6      126.26     -355.86    367.87 o 
 -17  19   6        6.92     -122.10    598.27 o 
 -15  19   6      331.64     -441.27    498.51 o 
 -13  19   6     3587.19     3659.16    843.90 o 
 -11  19   6     2574.60     2774.81    727.41 o 
  -9  19   6     2698.34     2160.91    437.73 o 
  -7  19   6    11004.93    11216.96    983.78 o 
  -5  19   6     2418.25     1881.93    457.72 o 
  -3  19   6     1977.89     1585.10    403.01 o 
  -1  19   6      504.44      256.05    285.56 o 
   1  19   6      625.82      198.55    288.14 o 
   3  19   6     4356.45     4886.18    566.46 o 
   5  19   6      365.53      217.21    336.96 o 
   7  19   6     5988.28     6844.92    769.08 o 
   9  19   6      770.58      605.84    354.34 o 
  11  19   6    21538.82    19766.85   1129.48 o 
  13  19   6     8986.52     7945.86    617.83 o 
 -16  20   6       84.67       65.24    633.82 o 
 -14  20   6       78.79     -381.27    516.17 o 
 -12  20   6      388.82      593.76    579.97 o 
 -10  20   6     1139.59     1051.48    572.00 o 
  -8  20   6      491.38     -209.77    284.10 o 
  -6  20   6     9141.75    10449.47   1135.88 o 
  -4  20   6     7286.27     7590.26    713.95 o 
  -2  20   6     2379.59     2339.09    462.34 o 
   0  20   6        2.90     -250.81    250.81 o 
   2  20   6     1484.20     1213.36    373.58 o 
   4  20   6      273.64      326.21    321.16 o 
   6  20   6     2537.42     2399.86    755.28 o 
   8  20   6     6410.13     6106.59    760.36 o 
  10  20   6       21.77      114.27    322.08 o 
  12  20   6      145.46      232.03    271.32 o 
 -13  21   6     2323.46     1968.62    810.36 o 
 -11  21   6       61.54     -294.21    524.64 o 
  -9  21   6       39.65     -121.49    515.11 o 
  -7  21   6     2055.75     1932.37    490.20 o 
  -5  21   6     1117.17     1224.04    449.47 o 
  -3  21   6      405.49      202.27    322.30 o 
  -1  21   6       16.31      132.33    308.38 o 
   1  21   6      536.15      -69.81    281.71 o 
   3  21   6     1632.67     1200.59    413.76 o 
   5  21   6      249.44      179.68    307.59 o 
   7  21   6     1638.73     1425.97    428.62 o 
   9  21   6      751.76        0.27    324.25 o 
 -12  22   6      753.89      474.07    634.12 o 
 -10  22   6     4549.51     3396.45    882.82 o 
  -8  22   6     2380.70     2910.82    564.29 o 
  -6  22   6     2452.55     2099.93    523.16 o 
  -4  22   6      882.90      530.73    488.97 o 
  -2  22   6     6560.40     6652.40    724.17 o 
   0  22   6     3844.33     3063.85    551.46 o 
   2  22   6     1190.24     1035.56    556.21 o 
   4  22   6     2484.56     3674.07    682.83 o 
   6  22   6     3432.21     2664.66    528.15 o 
  -7  23   6     2037.41     2402.77    570.27 o 
  -5  23   6     1315.03     1105.36    485.18 o 
  -3  23   6     3150.32     3056.79    591.64 o 
  -1  23   6       95.61      356.66    400.45 o 
   1  23   6     1174.58     1044.81    433.56 o 
   3  23   6       24.10      105.31    354.54 o 
 -29   1   7      535.95      275.99    227.35 o 
 -27   1   7     1270.83     1036.56    228.68 o 
 -25   1   7      585.83       19.43    236.81 o 
 -23   1   7     8078.65     8672.87    423.57 o 
 -21   1   7      937.94      755.98    164.80 o 
 -19   1   7     2517.66     2750.24    271.43 o 
 -17   1   7     6518.08     6412.34    303.84 o 
 -15   1   7     1818.52     1874.59    142.63 o 
 -13   1   7     5202.53     5997.19    223.00 o 
 -11   1   7    16842.26    15330.31    274.82 o 
  -9   1   7     6600.51     7338.45    208.81 o 
  -7   1   7     5413.79     4913.48    134.68 o 
  -5   1   7     1260.89     1233.08     83.34 o 
  -3   1   7    12755.91    12376.26    297.07 o 
  -1   1   7      415.36      100.09     63.51 o 
   1   1   7    28333.38    26759.47    577.95 o 
   3   1   7     1186.00      928.29     76.43 o 
   5   1   7      640.80      377.85     93.64 o 
   7   1   7     1328.95     2070.81    140.60 o 
   9   1   7      209.55       43.26     97.01 o 
  11   1   7    17054.71    19279.39    403.35 o 
  13   1   7    16376.05    17381.70    394.83 o 
  15   1   7      240.27      128.86    118.13 o 
  17   1   7       27.14     -121.93    121.93 o 
  19   1   7     1974.19     2274.21    190.71 o 
  21   1   7     2801.37     2310.76    207.67 o 
  23   1   7        0.28     -159.45    159.45 o 
  25   1   7      207.97      319.54    173.31 o 
 -30   2   7     7034.68     6987.47    547.12 o 
 -28   2   7     9087.36     9662.72    540.37 o 
 -26   2   7    13725.90    14342.56    707.85 o 
 -24   2   7     2210.51     1929.49    216.29 o 
 -22   2   7      558.60      335.40    160.76 o 
 -20   2   7      538.67      138.60    148.23 o 
 -18   2   7      915.82      821.74    159.70 o 
 -16   2   7     5704.29     6128.94    233.82 o 
 -14   2   7     2947.98     2708.55    126.23 o 
 -12   2   7      955.82     1139.81    130.37 o 
 -10   2   7    22225.32    22114.49    519.98 o 
  -8   2   7    53073.41    51405.39    833.37 o 
  -6   2   7    43759.29    39887.40    710.59 o 
  -4   2   7    62770.70    66476.39   1137.72 o 
  -2   2   7   177370.39   172992.47   3121.98 o 
   0   2   7    24416.43    22732.55    501.37 o 
   2   2   7      221.87      352.52     86.35 o 
   4   2   7    33549.64    36225.52    769.72 o 
   6   2   7    39766.87    40288.85    764.51 o 
   8   2   7    24317.97    26782.92    567.36 o 
  10   2   7     5365.21     5871.46    207.25 o 
  12   2   7        4.53      -23.64    103.56 o 
  14   2   7     3099.73     3059.46    190.56 o 
  16   2   7    12232.29    12460.96    338.79 o 
  18   2   7     2679.03     2701.39    205.57 o 
  20   2   7      258.67      172.29    148.68 o 
  22   2   7      485.40      516.80    172.14 o 
  24   2   7      475.66      389.42    179.92 o 
 -29   3   7     2200.25     2209.04    421.92 o 
 -27   3   7     1438.29     1317.74    214.59 o 
 -25   3   7    10258.38    11150.93    555.11 o 
 -23   3   7     7354.15     7048.40    323.83 o 
 -21   3   7    19946.48    20619.90    709.53 o 
 -19   3   7    18005.89    19088.72    501.75 o 
 -17   3   7     3221.52     3530.55    264.94 o 
 -15   3   7     7177.54     7416.81    338.61 o 
 -13   3   7    25315.91    25635.79    517.80 o 
 -11   3   7    99551.68   103583.99   1912.44 o 
  -9   3   7   127235.11   120901.80   2201.20 o 
  -7   3   7     5826.62     5073.56    159.85 o 
  -5   3   7     8090.74     8839.56    206.84 o 
  -3   3   7      303.82      499.11     68.46 o 
  -1   3   7    32955.21    33305.36    633.38 o 
   1   3   7        6.52      102.03     76.68 o 
   3   3   7    14656.97    14426.13    374.76 o 
   5   3   7    22948.21    21685.42    482.48 o 
   7   3   7     8237.68     7553.19    301.89 o 
   9   3   7    78524.14    86267.33   1532.46 o 
  11   3   7    12955.09    14001.71    329.21 o 
  13   3   7     3212.85     3777.56    236.88 o 
  15   3   7    30123.57    31240.99    593.78 o 
  17   3   7     1932.92     1844.63    169.12 o 
  19   3   7     2829.75     2745.15    245.71 o 
  21   3   7    11823.22    12081.89    424.12 o 
  23   3   7     4292.88     3887.39    302.76 o 
  25   3   7     2436.44     2200.12    259.15 o 
 -30   4   7     9309.76     9167.52    600.01 o 
 -28   4   7    14261.11    15623.37    664.50 o 
 -26   4   7    28083.35    30401.59    913.82 o 
 -24   4   7     7454.10     7887.50    431.83 o 
 -22   4   7     8542.37     8431.67    418.87 o 
 -20   4   7     2126.39     1833.86    243.94 o 
 -18   4   7     9769.81     8608.19    391.80 o 
 -16   4   7     7764.02     8078.62    375.56 o 
 -14   4   7     5382.20     5245.12    227.51 o 
 -12   4   7     2193.83     2074.24    146.31 o 
 -10   4   7    39818.69    41481.00    828.84 o 
  -8   4   7   108583.75    97146.40   1518.61 o 
  -6   4   7    96233.59    97069.59   1423.13 o 
  -4   4   7    81371.12    74238.68   1183.87 o 
  -2   4   7   199601.13   189424.98   3167.63 o 
   0   4   7     4325.09     4556.95    169.45 o 
   2   4   7     7325.73     7317.33    231.61 o 
   4   4   7    52585.46    52356.57    976.53 o 
   6   4   7    48812.41    50259.61    958.60 o 
   8   4   7    25758.36    29258.22    637.87 o 
  10   4   7    38942.93    41661.63    667.49 o 
  12   4   7    27707.93    31917.80    628.49 o 
  14   4   7    24448.71    27946.48    583.10 o 
  16   4   7    24014.57    24423.54    543.85 o 
  18   4   7        7.59     -129.23    129.23 o 
  20   4   7     1248.48     1143.24    183.82 o 
  22   4   7     1139.07     1003.28    198.75 o 
  24   4   7      347.88      558.16    205.54 o 
 -29   5   7      493.90      342.19    258.59 o 
 -27   5   7      381.74      280.52    354.11 o 
 -25   5   7    33439.41    36764.54   1030.37 o 
 -23   5   7    29021.54    32366.17   1418.03 o 
 -21   5   7       11.69       90.34    206.17 o 
 -19   5   7     9103.69    10377.83    830.08 o 
 -17   5   7    20844.42    21235.13    627.59 o 
 -15   5   7      236.58       41.97    117.87 o 
 -13   5   7    11281.00    10553.69    326.35 o 
 -11   5   7   107504.77   100791.45   1877.74 o 
  -9   5   7    52799.91    48790.16    805.41 o 
  -7   5   7    19266.44    18932.27    320.31 o 
  -5   5   7    12806.50    12673.84    272.10 o 
  -3   5   7    78933.59    76851.14   1339.70 o 
  -1   5   7    85617.62    82068.60   1433.43 o 
   1   5   7    66463.23    67308.34   1200.94 o 
   3   5   7    46792.70    46054.86    869.10 o 
   5   5   7       39.92      -56.10     74.93 o 
   7   5   7      333.74      308.54    108.88 o 
   9   5   7    12983.38    15055.66    421.72 o 
  11   5   7    91223.45   100928.75   1681.25 o 
  13   5   7    74510.00    82944.77   1428.08 o 
  15   5   7     7511.27     7745.04    334.86 o 
  17   5   7       94.76      -55.30    128.32 o 
  19   5   7     8073.65     7470.97    302.35 o 
  21   5   7     6962.44     6408.95    446.76 o 
  23   5   7        6.92        7.96    179.94 o 
  25   5   7    11918.94    11603.45    459.96 o 
 -28   6   7    12541.28    14217.61   1611.00 o 
 -26   6   7    13532.46    13694.22    646.57 o 
 -24   6   7     4233.57     4096.51    344.15 o 
 -22   6   7     2093.69     1747.99    258.68 o 
 -20   6   7     3868.71     2864.56    276.48 o 
 -18   6   7     4322.08     3896.59    288.67 o 
 -16   6   7     1371.23      922.19    174.46 o 
 -14   6   7     3366.62     4086.59    218.70 o 
 -12   6   7    13837.63    12842.71    364.87 o 
 -10   6   7     7824.79     7212.43    218.67 o 
  -8   6   7   159693.86   158147.34   2629.98 o 
  -6   6   7    47818.36    42168.50    663.30 o 
  -4   6   7       22.02        3.44     62.64 o 
  -2   6   7    64765.00    60230.88   1075.70 o 
   0   6   7     2807.20     2927.17    142.35 o 
   2   6   7    24746.71    21723.54    471.07 o 
   4   6   7    47863.47    49646.23    941.57 o 
   6   6   7   173396.31   174298.03   2979.77 o 
   8   6   7    43586.19    47077.32    935.92 o 
  10   6   7    30076.81    34770.80    685.56 o 
  12   6   7    25009.22    26245.75    573.42 o 
  14   6   7    14423.41    15328.53    417.33 o 
  16   6   7    24371.87    25374.70    623.44 o 
  18   6   7      277.41      374.06    143.64 o 
  20   6   7     1049.40      671.28    177.04 o 
  22   6   7      192.40       77.66    163.30 o 
  24   6   7     1061.71     1047.16    218.14 o 
 -29   7   7     1517.51     1152.09    332.87 o 
 -27   7   7       25.99     -140.89    317.38 o 
 -25   7   7    20558.52    20991.40    820.33 o 
 -23   7   7    19808.41    20115.03    678.17 o 
 -21   7   7      430.76      180.70    206.88 o 
 -19   7   7      330.72      -49.69    183.26 o 
 -17   7   7     1850.03     1217.81    213.84 o 
 -15   7   7     2859.59     2459.44    197.97 o 
 -13   7   7    19345.81    19933.17    650.82 o 
 -11   7   7   141682.30   138915.44   2340.07 o 
  -9   7   7    13296.57    12554.87    349.85 o 
  -7   7   7     2841.75     3088.20    140.76 o 
  -5   7   7      117.85       82.15     58.86 o 
  -3   7   7    11432.36    11431.61    349.21 o 
  -1   7   7    27295.30    25887.91    820.15 o 
   1   7   7      235.74       45.79     88.30 o 
   3   7   7    40492.82    40151.56    781.82 o 
   5   7   7     4829.87     4579.05    206.69 o 
   7   7   7    24338.67    25099.11    571.98 o 
   9   7   7    12056.69    12779.39    349.41 o 
  11   7   7    24555.37    27311.93    584.20 o 
  13   7   7    78177.68    81709.76   1416.23 o 
  15   7   7     1762.44     1895.71    183.86 o 
  17   7   7     1683.59     1585.14    199.26 o 
  19   7   7      185.91      231.11    166.39 o 
  21   7   7      221.85       93.16    187.09 o 
  23   7   7     3629.63     2909.44    301.96 o 
 -28   8   7      665.41      533.32    466.36 o 
 -26   8   7    18267.09    19340.31   1178.98 o 
 -24   8   7       13.35      422.83    269.60 o 
 -22   8   7    19406.31    18958.26    742.40 o 
 -20   8   7        3.09     -227.54    227.54 o 
 -18   8   7     1953.35     1417.51    224.94 o 
 -16   8   7     7379.47     6651.82    296.90 o 
 -14   8   7     9449.98     8454.65    378.16 o 
 -12   8   7   108264.32   111403.98   2092.15 o 
 -10   8   7     6997.77     7892.28    246.01 o 
  -8   8   7    46327.85    41206.78    848.60 o 
  -6   8   7    17482.33    18377.93    364.00 o 
  -4   8   7    20913.16    19350.81    413.78 o 
  -2   8   7     2241.71     1960.44    128.51 o 
   0   8   7    38287.99    36815.39    779.27 o 
   2   8   7    53268.10    53944.99   1178.74 o 
   4   8   7    50613.12    51613.74    989.36 o 
   6   8   7    34718.20    33961.94    710.39 o 
   8   8   7        0.94      -93.28     93.28 o 
  10   8   7    50695.83    53826.28    975.80 o 
  12   8   7     2323.63     2662.97    189.78 o 
  14   8   7    55197.60    58118.84   1072.18 o 
  16   8   7       38.14       92.44    138.94 o 
  18   8   7    18483.98    18664.38    534.97 o 
  20   8   7      418.49      452.31    192.31 o 
  22   8   7       13.81       43.93    175.60 o 
  24   8   7     8098.68     8540.65    583.78 o 
 -27   9   7     3309.86     2739.02    380.20 o 
 -25   9   7    11010.33    10930.93    738.83 o 
 -23   9   7    13925.58    14280.77   1257.63 o 
 -21   9   7    19134.30    20471.00    769.71 o 
 -19   9   7    13348.53    13124.18    662.83 o 
 -17   9   7     6391.80     6077.88    327.72 o 
 -15   9   7     4919.01     5329.96    302.99 o 
 -13   9   7        3.38      152.69    124.05 o 
 -11   9   7    60266.08    62008.45   1122.63 o 
  -9   9   7    10118.08     9215.50    297.43 o 
  -7   9   7     8374.41     7543.72    255.26 o 
  -5   9   7     1302.13     1544.01     95.51 o 
  -3   9   7     8716.24     7295.30    244.46 o 
  -1   9   7    69887.21    71464.93   1395.83 o 
   1   9   7     2030.67     1925.96    143.20 o 
   3   9   7    28255.07    27631.40    746.22 o 
   5   9   7      423.21      202.46    101.57 o 
   7   9   7      228.74      309.16    117.48 o 
   9   9   7     1693.05     1831.27    158.20 o 
  11   9   7     7511.87     7479.21    276.18 o 
  13   9   7    48278.82    51848.21    972.99 o 
  15   9   7     8537.18     9197.21    332.08 o 
  17   9   7    21654.06    22260.12    555.01 o 
  19   9   7     4910.15     4803.69    302.71 o 
  21   9   7      490.71      411.52    298.33 o 
  23   9   7      147.35      187.41    222.39 o 
 -28  10   7      164.19      176.95    364.01 o 
 -26  10   7      216.15       65.16    270.80 o 
 -24  10   7     3702.45     2902.96    444.60 o 
 -22  10   7     9733.43     8849.29    923.12 o 
 -20  10   7     4942.86     4208.29    520.38 o 
 -18  10   7     1504.52     1396.91    223.90 o 
 -16  10   7     3284.28     3147.77    255.77 o 
 -14  10   7    14247.74    15709.88    508.84 o 
 -12  10   7    95453.23    96025.60   2054.38 o 
 -10  10   7      723.26      543.01    166.60 o 
  -8  10   7    70730.92    68756.30   1534.05 o 
  -6  10   7      930.59      883.68    142.54 o 
  -4  10   7    11666.40    10153.91    273.36 o 
  -2  10   7     7734.79     6612.99    238.32 o 
   0  10   7    82537.77    81670.15   1586.23 o 
   2  10   7   144194.83   141201.41   2784.22 o 
   4  10   7     3663.40     3780.13    205.23 o 
   6  10   7    29380.74    29199.68    643.32 o 
   8  10   7     1253.60     1219.55    142.47 o 
  10  10   7      648.08      452.40    122.92 o 
  12  10   7      133.86       93.92    117.22 o 
  14  10   7    16570.67    16956.51    477.19 o 
  16  10   7     2272.15     2397.10    208.43 o 
  18  10   7    16688.52    15529.46    459.51 o 
  20  10   7      434.50      497.98    213.33 o 
  22  10   7       73.87      257.45    215.57 o 
 -27  11   7     4330.62     3352.35    908.99 o 
 -25  11   7    12880.75    11805.44   1280.84 o 
 -23  11   7      645.66      584.19    275.89 o 
 -21  11   7    39595.59    38922.33   2236.62 o 
 -19  11   7    13321.48    13075.85    732.08 o 
 -17  11   7    17518.68    18000.70    586.63 o 
 -15  11   7    54331.65    56781.02   1435.71 o 
 -13  11   7    24760.33    25017.65    890.69 o 
 -11  11   7    28868.94    28399.06   1033.57 o 
  -9  11   7     7127.60     6699.81    319.96 o 
  -7  11   7    87969.33    88282.08   1932.59 o 
  -5  11   7      290.33      132.17    114.94 o 
  -3  11   7     1349.93     1696.55    170.59 o 
  -1  11   7    36765.17    36385.58    903.47 o 
   1  11   7      316.09      503.31    108.94 o 
   3  11   7    55358.32    55509.86   1458.84 o 
   5  11   7     4363.33     3818.84    217.33 o 
   7  11   7     5082.94     5140.90    217.40 o 
   9  11   7     6220.32     7690.04    272.36 o 
  11  11   7        4.16     -112.17    112.17 o 
  13  11   7     7018.68     7012.38    285.91 o 
  15  11   7    20084.63    21087.49    572.53 o 
  17  11   7    51721.91    53267.18   2287.75 o 
  19  11   7     6730.58     6423.63    753.43 o 
  21  11   7     8138.75     7912.20    463.42 o 
 -26  12   7     1906.61     1063.99    510.11 o 
 -24  12   7     3190.67     2649.98    357.32 o 
 -22  12   7    40969.27    40118.49   2945.91 o 
 -20  12   7     3903.95     2885.83    371.95 o 
 -18  12   7       93.88      -41.31    182.59 o 
 -16  12   7     7201.10     7898.81    463.16 o 
 -14  12   7       93.57       10.96    181.60 o 
 -12  12   7    51666.95    53462.14   1474.45 o 
 -10  12   7     6192.47     5584.20    303.22 o 
  -8  12   7      171.80       19.34    149.16 o 
  -6  12   7    12541.44    12155.33    428.33 o 
  -4  12   7     4487.14     4605.19    260.49 o 
  -2  12   7     5384.38     4729.84    230.31 o 
   0  12   7   159849.55   154987.08   3267.30 o 
   2  12   7    72651.92    72304.78   1634.85 o 
   4  12   7     8117.72     8290.50    307.92 o 
   6  12   7     9952.64     9721.76    403.15 o 
   8  12   7    18683.28    19622.73    466.52 o 
  10  12   7      367.99      320.34    152.52 o 
  12  12   7       69.01      -16.09    151.11 o 
  14  12   7    46932.94    49981.86   1254.98 o 
  16  12   7     4648.02     4106.45    309.88 o 
  18  12   7    24644.90    22367.62    941.18 o 
  20  12   7     2817.62     2016.77    297.35 o 
 -25  13   7     1012.74      898.69    315.81 o 
 -23  13   7       41.99     -200.91    247.72 o 
 -21  13   7    24146.07    26173.79   1185.15 o 
 -19  13   7    10098.50     9816.71    557.29 o 
 -17  13   7    11918.39    11761.93    575.83 o 
 -15  13   7    44565.18    45734.44   1340.38 o 
 -13  13   7    40557.54    41244.54   1218.63 o 
 -11  13   7     1112.67      980.69    185.36 o 
  -9  13   7     1679.74     1686.25    209.95 o 
  -7  13   7    64090.50    62481.30   1445.02 o 
  -5  13   7     5485.16     5602.61    298.75 o 
  -3  13   7       15.92     -117.09    117.09 o 
  -1  13   7    17893.59    17557.97    474.60 o 
   1  13   7      298.30      452.92    139.62 o 
   3  13   7    56467.85    52606.18   1492.84 o 
   5  13   7     2822.29     2131.17    306.79 o 
   7  13   7      743.93     1207.27    224.77 o 
   9  13   7    28873.84    29370.26    838.41 o 
  11  13   7     5126.52     6337.93    409.82 o 
  13  13   7        3.21       -2.58    160.64 o 
  15  13   7    26572.55    26664.50    741.58 o 
  17  13   7    37305.78    39448.44   2010.41 o 
  19  13   7     1695.22     1538.56    284.52 o 
 -24  14   7     2146.30     2144.67    718.96 o 
 -22  14   7    17160.45    17273.90   1424.41 o 
 -20  14   7       42.43      339.76    528.20 o 
 -18  14   7      782.11       -6.09    324.03 o 
 -16  14   7     3713.82     2903.37    427.98 o 
 -14  14   7     3803.45     4239.46    477.56 o 
 -12  14   7    15528.63    17000.47    855.00 o 
 -10  14   7     7106.57     6890.75    424.79 o 
  -8  14   7      627.73      250.17    183.23 o 
  -6  14   7    29968.43    28940.71    933.84 o 
  -4  14   7    12480.03    12173.47    864.99 o 
  -2  14   7      428.50      494.60    212.50 o 
   0  14   7    29498.95    28051.63   1194.81 o 
   2  14   7    83035.67    81490.17   2775.07 o 
   4  14   7      135.84      191.41    170.35 o 
   6  14   7     1219.91     1489.09    245.98 o 
   8  14   7    26613.62    27028.82   2047.26 o 
  10  14   7      685.30      834.60    207.03 o 
  12  14   7      508.46      323.97    198.85 o 
  14  14   7     6464.80     6921.82    359.64 o 
  16  14   7     3966.82     3402.95    285.02 o 
  18  14   7     4542.76     4125.41    351.25 o 
  20  14   7     1983.05      786.10    362.28 o 
 -23  15   7       94.04     1323.11    620.77 o 
 -21  15   7    13868.33    15038.68   1328.88 o 
 -19  15   7      282.70      151.00    347.28 o 
 -17  15   7     4628.29     4540.65    752.96 o 
 -15  15   7    22128.68    23594.50   1107.29 o 
 -13  15   7    22471.81    22878.75   1060.98 o 
 -11  15   7      103.42     -242.43    242.43 o 
  -9  15   7      186.69       10.85    177.16 o 
  -7  15   7    15878.15    15667.64    829.63 o 
  -5  15   7      121.36      245.14    220.48 o 
  -3  15   7      458.46      418.47    244.70 o 
  -1  15   7    38886.48    37649.42   1502.43 o 
   1  15   7      592.86      604.95    191.80 o 
   3  15   7    57829.02    59122.55   3049.59 o 
   5  15   7      745.77      261.62    187.61 o 
   7  15   7     1974.99     1902.37    244.65 o 
   9  15   7    14270.38    15296.71    624.00 o 
  11  15   7     5120.56     5253.91    337.64 o 
  13  15   7      795.67      695.95    212.33 o 
  15  15   7    11929.09    11443.49    973.25 o 
  17  15   7    17081.90    14164.20   1011.88 o 
  19  15   7     2229.95     1974.62    554.60 o 
 -22  16   7     9110.17    11383.33   1210.39 o 
 -20  16   7      499.05      574.99    551.62 o 
 -18  16   7     1883.79     1652.70    774.66 o 
 -16  16   7     2315.57     1898.79    831.69 o 
 -14  16   7      282.42       55.00    307.89 o 
 -12  16   7     9345.92    10165.48   1044.89 o 
 -10  16   7     4989.06     5382.87    872.07 o 
  -8  16   7      696.05      884.10    306.90 o 
  -6  16   7    26598.71    26361.91   1185.00 o 
  -4  16   7      663.79      441.79    260.67 o 
  -2  16   7     6277.35     5677.04    537.15 o 
   0  16   7     5519.42     5630.30    531.75 o 
   2  16   7     3361.82     2692.83    413.38 o 
   4  16   7     7147.91     6841.13    593.71 o 
   6  16   7    11730.50    10298.43    717.44 o 
   8  16   7    17909.32    18159.17    995.63 o 
  10  16   7     5096.51     5375.28    485.69 o 
  12  16   7     1538.26     2001.97    367.18 o 
  14  16   7    14418.90    12185.92    716.17 o 
  16  16   7     2011.29     1426.76    380.32 o 
  18  16   7     5392.00     4534.72    911.95 o 
 -19  17   7      670.79      416.11    605.28 o 
 -17  17   7     6388.07     4183.96    842.84 o 
 -15  17   7     5991.24     5815.38    910.46 o 
 -13  17   7     8762.47     8915.10   1055.83 o 
 -11  17   7     4351.05     2546.41    645.54 o 
  -9  17   7     5941.21     5768.77    562.18 o 
  -7  17   7     4577.55     5403.98    998.53 o 
  -5  17   7     4919.60     5122.10   1049.25 o 
  -3  17   7    12000.93    12012.83    760.81 o 
  -1  17   7     2789.69     2112.05    827.66 o 
   1  17   7      303.35       40.55    242.26 o 
   3  17   7     8056.01     8555.16    669.45 o 
   5  17   7      534.60     1018.61    475.90 o 
   7  17   7    34598.76    36820.77   1579.30 o 
   9  17   7      261.01      -48.63    247.63 o 
  11  17   7     4501.85     4381.54    505.97 o 
  13  17   7      114.94      505.38    286.18 o 
  15  17   7     1897.90     1548.38    495.83 o 
 -20  18   7     3431.43     3184.94    815.76 o 
 -18  18   7     1061.81      855.41    618.91 o 
 -16  18   7    14520.92    15117.60   1408.18 o 
 -14  18   7      619.64     -223.57    476.53 o 
 -12  18   7     3225.51     2375.08    694.60 o 
 -10  18   7     3719.12     3379.81    735.41 o 
  -8  18   7       30.18     -243.81    243.81 o 
  -6  18   7    18922.56    18454.95   1439.43 o 
  -4  18   7        0.22     -233.65    233.65 o 
  -2  18   7    32073.79    33105.09   3058.22 o 
   0  18   7     4654.04     3904.48    517.15 o 
   2  18   7       66.24     -212.58    243.63 o 
   4  18   7     2358.31     2193.42    429.46 o 
   6  18   7     3194.69     3264.45    498.59 o 
   8  18   7     3874.30     3897.77    542.34 o 
  10  18   7      343.90     1045.31    307.48 o 
  12  18   7     2345.59     2432.36    441.50 o 
  14  18   7      113.50      -78.56    407.18 o 
 -17  19   7    26835.10    27101.65   1979.13 o 
 -15  19   7      459.21      247.09    596.29 o 
 -13  19   7      101.31      621.19    600.48 o 
 -11  19   7     8913.91    10034.21   1166.73 o 
  -9  19   7      637.41      269.62    320.19 o 
  -7  19   7     1483.59      651.56    351.69 o 
  -5  19   7    14757.64    13928.96   1033.60 o 
  -3  19   7     7369.66     7648.83   1410.84 o 
  -1  19   7     4997.13     4646.86    549.54 o 
   1  19   7      175.04     -117.65    262.10 o 
   3  19   7      766.51      294.38    298.62 o 
   5  19   7    16317.19    16358.62   1810.74 o 
   7  19   7    12164.97    12851.01    882.30 o 
   9  19   7     6886.94     6895.35    685.89 o 
  11  19   7        4.09      289.17    283.32 o 
  13  19   7    14904.08    14144.31    806.71 o 
 -16  20   7     9267.14     9706.28   1249.95 o 
 -14  20   7     3730.43     2666.41    780.85 o 
 -12  20   7        0.80     -497.04    497.04 o 
 -10  20   7     5132.69     6575.14   1014.33 o 
  -8  20   7     2232.10     2716.00    977.14 o 
  -6  20   7      133.78     -295.79    295.79 o 
  -4  20   7     1449.33     1602.47    435.67 o 
  -2  20   7     9409.54     9125.37    757.74 o 
   0  20   7     4258.32     3886.74    537.55 o 
   2  20   7     5183.57     5320.15    606.22 o 
   4  20   7    10355.26     9470.12    785.02 o 
   6  20   7     1544.10      875.56    369.44 o 
   8  20   7     3738.42     3690.72    648.97 o 
  10  20   7     1465.32     1407.38    369.05 o 
  12  20   7     2547.64     3542.74    749.27 o 
 -13  21   7     2207.70     1604.80    728.79 o 
 -11  21   7     3268.12     4142.32    897.66 o 
  -9  21   7      517.80        2.88    528.33 o 
  -7  21   7     2594.35     3115.67    594.95 o 
  -5  21   7     9027.12     9268.96    906.57 o 
  -3  21   7    24162.56    24857.72   1526.89 o 
  -1  21   7      165.52     -103.23    297.51 o 
   1  21   7     3843.54     4199.18    577.07 o 
   3  21   7     1158.45     1267.65    411.61 o 
   5  21   7     4345.80     3747.31    573.89 o 
   7  21   7    13789.87    13340.67    951.31 o 
   9  21   7      514.90      287.37    420.55 o 
 -10  22   7     2659.47     1803.36    775.78 o 
  -8  22   7     1066.64     1522.85    752.79 o 
  -6  22   7     2618.71     2267.13    544.31 o 
  -4  22   7     5880.24     6264.47    711.52 o 
  -2  22   7    21378.85    22021.33   1244.17 o 
   0  22   7     4633.08     4660.40    637.25 o 
   2  22   7     6221.10     5622.86    671.74 o 
   4  22   7    15363.53    15589.54   1036.63 o 
   6  22   7      401.76      499.50    371.33 o 
  -5  23   7     8506.48     9394.26    886.65 o 
  -3  23   7    18187.11    21333.15   1261.06 o 
  -1  23   7        2.48      132.44    363.59 o 
   1  23   7       65.45      455.75    388.60 o 
 -30   0   8     5069.78     4596.85    964.31 o 
 -28   0   8     2846.36     2381.84    729.09 o 
 -26   0   8    56778.97    61121.38   2920.14 o 
 -24   0   8    20504.20    21363.93   1046.38 o 
 -22   0   8      435.76     -127.32    225.66 o 
 -20   0   8    50667.07    55421.30   1468.10 o 
 -18   0   8    12510.00    11677.79    483.01 o 
 -16   0   8    42501.18    41860.89   1115.69 o 
 -14   0   8    14183.36    14555.48    489.59 o 
 -12   0   8    20239.74    21034.11    508.94 o 
 -10   0   8       14.92       37.54     82.66 o 
  -8   0   8    14574.53    13013.87    337.71 o 
  -6   0   8    27003.92    23484.19   1145.18 o 
  -4   0   8    58719.62    60024.73   1862.28 o 
  -2   0   8   236724.05   231901.09   6756.89 o 
   0   0   8    58634.96    57179.02   1194.01 o 
   2   0   8       16.80      -27.65     69.56 o 
   4   0   8    29092.64    26703.43   1315.07 o 
   6   0   8     3953.62     4499.62    275.12 o 
   8   0   8    16964.83    14687.05    539.51 o 
  10   0   8   115086.45   123527.49   3040.60 o 
  12   0   8    91242.39    94932.79   2059.58 o 
  14   0   8     1823.06     1780.36    219.97 o 
  16   0   8     9476.99     9232.03    474.22 o 
  18   0   8     1870.68     1511.69    246.04 o 
  20   0   8    34744.40    37050.38   1615.03 o 
  22   0   8    43547.05    44598.75   1351.87 o 
  24   0   8      138.80      174.64    339.30 o 
 -29   1   8      430.76      758.97    364.93 o 
 -27   1   8    13046.76    14166.54    539.22 o 
 -25   1   8     2038.16     1370.09    233.94 o 
 -23   1   8    19211.12    19225.31    739.11 o 
 -21   1   8     3093.37     2507.73    320.43 o 
 -19   1   8   119240.83   127891.73   2379.36 o 
 -17   1   8   140217.94   148530.41   2467.97 o 
 -15   1   8     3943.26     3645.95    172.07 o 
 -13   1   8     4125.80     3706.19    141.40 o 
 -11   1   8    57564.89    59019.86   1019.32 o 
  -9   1   8     4961.33     4629.37    138.29 o 
  -7   1   8    23176.55    24241.57    376.93 o 
  -5   1   8   190611.25   172829.73   2616.94 o 
  -3   1   8    12617.02    10458.19    227.03 o 
  -1   1   8    57044.00    53734.09   1053.04 o 
   1   1   8     5105.28     4201.03    183.03 o 
   3   1   8     5771.49     6063.73    171.77 o 
   5   1   8   195165.98   206409.11   3425.32 o 
   7   1   8    23621.11    23799.56    518.29 o 
   9   1   8    43398.79    46858.85    906.47 o 
  11   1   8    19500.39    21196.46    436.33 o 
  13   1   8    50180.62    56645.37    938.38 o 
  15   1   8    22995.91    23766.02    495.79 o 
  17   1   8    34932.20    36004.83    721.59 o 
  19   1   8    66603.58    69156.07   1157.51 o 
  21   1   8      779.75      573.46    164.47 o 
  23   1   8    13631.64    13382.72    451.83 o 
  25   1   8     1202.00     1167.58    278.25 o 
 -30   2   8     2865.13     3011.00    335.21 o 
 -28   2   8     4501.49     4509.17    369.36 o 
 -26   2   8    32926.04    33154.23    812.40 o 
 -24   2   8      240.66        9.96    199.95 o 
 -22   2   8     2452.71     2670.45    215.24 o 
 -20   2   8    52423.98    57314.30   1399.71 o 
 -18   2   8     5294.80     4995.63    242.21 o 
 -16   2   8    64969.10    69015.53   1519.96 o 
 -14   2   8       25.02       27.24    111.09 o 
 -12   2   8     8918.67     8387.31    245.13 o 
 -10   2   8     4203.94     3683.73    215.22 o 
  -8   2   8     1921.41     1673.68     87.68 o 
  -6   2   8    41571.14    37684.86    682.86 o 
  -4   2   8    93642.83    87898.18   1624.82 o 
  -2   2   8   181745.25   176692.45   2920.50 o 
   0   2   8   175622.77   173120.91   3180.92 o 
   2   2   8     5259.29     4950.09    312.01 o 
   4   2   8      928.13     1364.64    132.60 o 
   6   2   8     6815.90     6760.68    228.24 o 
   8   2   8    16320.50    18636.81    443.74 o 
  10   2   8    22713.11    27009.80    598.38 o 
  12   2   8    31607.07    32425.97    596.25 o 
  14   2   8     1535.02     1133.71    144.80 o 
  16   2   8      480.68      328.31    133.08 o 
  18   2   8      296.74      330.86    143.49 o 
  20   2   8    27790.92    28393.42    643.84 o 
  22   2   8    11708.74    11208.21    424.66 o 
  24   2   8      679.70      676.45    189.60 o 
 -29   3   8      795.41     1234.84    329.99 o 
 -27   3   8     4373.66     4793.67    427.76 o 
 -25   3   8      925.63      453.28    235.72 o 
 -23   3   8     9847.13     9192.89    443.18 o 
 -21   3   8      163.63     -129.82    175.31 o 
 -19   3   8    23779.90    24328.09    700.00 o 
 -17   3   8    64134.57    67289.99   1833.58 o 
 -15   3   8    19052.50    20038.34    569.86 o 
 -13   3   8    26254.96    23708.36    539.65 o 
 -11   3   8    17247.92    15644.01    385.97 o 
  -9   3   8      615.08      460.46     73.60 o 
  -7   3   8       17.96      -25.64     53.57 o 
  -5   3   8   352846.78   352089.09   5731.02 o 
  -3   3   8    87458.21    77212.67   1233.31 o 
  -1   3   8   135284.30   137065.59   2329.56 o 
   1   3   8    20655.43    18370.61    494.05 o 
   3   3   8      135.00      186.34     78.61 o 
   5   3   8    64248.61    62995.82   1266.62 o 
   7   3   8     1254.27     1075.99    149.10 o 
   9   3   8    61555.67    67106.77   1232.04 o 
  11   3   8      114.09      216.78    119.42 o 
  13   3   8    37641.89    38827.20    746.01 o 
  15   3   8     1056.71      702.08    150.61 o 
  17   3   8     1655.32     1858.53    263.71 o 
  19   3   8    49294.96    51912.08    988.40 o 
  21   3   8        0.22       28.31    154.08 o 
  23   3   8    16936.24    16214.58    544.02 o 
 -30   4   8    10514.87    10767.83    931.83 o 
 -28   4   8     6421.73     6147.32    710.74 o 
 -26   4   8    11033.40    11458.88    641.65 o 
 -24   4   8     5845.19     5572.89    371.43 o 
 -22   4   8      478.69      359.21    202.84 o 
 -20   4   8     8220.65     9117.86    415.02 o 
 -18   4   8      168.33        9.97    169.88 o 
 -16   4   8    62194.73    63735.01   1425.97 o 
 -14   4   8    11695.00    11408.77    344.72 o 
 -12   4   8    49943.15    48447.86   1002.69 o 
 -10   4   8     1835.76     1474.22    148.22 o 
  -8   4   8     1282.23     1310.44    102.25 o 
  -6   4   8    50552.27    45844.66    765.06 o 
  -4   4   8    32314.45    32021.91    563.43 o 
  -2   4   8    84364.03    77295.87   1357.24 o 
   0   4   8     1121.54      959.79    122.70 o 
   2   4   8     2349.82     2373.04    142.24 o 
   4   4   8     4182.63     3834.25    180.99 o 
   6   4   8    15260.88    16835.56    463.37 o 
   8   4   8    59317.18    58000.34   1115.17 o 
  10   4   8    14488.36    15884.00    431.94 o 
  12   4   8    44285.07    45504.72    835.01 o 
  14   4   8     6645.99     6978.33    266.85 o 
  16   4   8      670.54      268.72    137.41 o 
  18   4   8     6220.62     6725.92    287.83 o 
  20   4   8    15231.66    16142.10    454.64 o 
  22   4   8    11289.93    10515.96    507.65 o 
  24   4   8     4292.68     3466.64    345.94 o 
 -29   5   8     6554.78     6092.72    566.56 o 
 -27   5   8     4184.61     4435.83    596.66 o 
 -25   5   8      681.91      700.49    456.87 o 
 -23   5   8     2923.47     3045.98    305.72 o 
 -21   5   8     9214.49     8777.19    420.56 o 
 -19   5   8     3695.68     3654.21    282.80 o 
 -17   5   8    15788.00    15430.02    515.97 o 
 -15   5   8    32961.90    33010.77    732.87 o 
 -13   5   8     4996.82     5197.97    233.55 o 
 -11   5   8     4128.57     4270.09    278.78 o 
  -9   5   8    42372.72    43454.66    731.58 o 
  -7   5   8    25375.36    22412.62    371.33 o 
  -5   5   8    69884.80    66975.96   1086.47 o 
  -3   5   8    29619.57    26757.94    537.88 o 
  -1   5   8    33203.57    30939.22    614.10 o 
   1   5   8    10898.91    11250.11    300.85 o 
   3   5   8     4766.53     5788.13    221.19 o 
   5   5   8      177.45      201.48     98.64 o 
   7   5   8    15471.06    17772.91    467.37 o 
   9   5   8   101718.05   104884.25   1892.23 o 
  11   5   8     3651.27     3565.81    211.55 o 
  13   5   8     7352.75     7720.82    317.44 o 
  15   5   8     1296.11     1400.35    159.64 o 
  17   5   8        6.67       -4.19    128.54 o 
  19   5   8     5915.62     5770.96    274.33 o 
  21   5   8     4504.15     4431.95    276.98 o 
  23   5   8     7328.37     6135.35    325.17 o 
 -28   6   8    12425.11    12523.24    643.40 o 
 -26   6   8       13.28      -83.37    304.61 o 
 -24   6   8     3303.57     3829.58    702.53 o 
 -22   6   8       74.13     -185.74    185.74 o 
 -20   6   8    14268.06    15048.31    542.74 o 
 -18   6   8     5967.79     5667.20    327.49 o 
 -16   6   8    30877.41    32290.63    737.88 o 
 -14   6   8      195.91      172.07    115.32 o 
 -12   6   8    32092.52    30250.39    664.52 o 
 -10   6   8       36.12      118.21     68.02 o 
  -8   6   8     3995.24     3668.34    136.66 o 
  -6   6   8    79234.95    75499.41   1141.16 o 
  -4   6   8     3309.05     2987.60    176.32 o 
  -2   6   8    52384.85    52826.50    969.09 o 
   0   6   8    54771.19    55126.39   1016.22 o 
   2   6   8    46544.25    47675.21    907.74 o 
   4   6   8      803.92      634.76    115.94 o 
   6   6   8     3876.25     4004.29    209.48 o 
   8   6   8    37353.68    37840.53    797.82 o 
  10   6   8      380.96      356.10    132.16 o 
  12   6   8     9244.64     8722.15    309.61 o 
  14   6   8      450.89      327.66    146.73 o 
  16   6   8     3329.34     3711.59    251.91 o 
  18   6   8      554.20      412.25    173.12 o 
  20   6   8     3472.52     2764.34    246.76 o 
  22   6   8     1161.26      376.60    206.24 o 
  24   6   8     9246.60     8600.70    474.85 o 
 -29   7   8     1908.88     1381.11    330.98 o 
 -27   7   8    15042.58    14226.57    678.22 o 
 -25   7   8      506.26      649.40    291.58 o 
 -23   7   8      668.49      787.80    244.74 o 
 -21   7   8    33860.94    34041.36    926.47 o 
 -19   7   8    20752.83    20296.33    632.50 o 
 -17   7   8      312.13     -162.36    162.36 o 
 -15   7   8    21149.28    21397.97    544.01 o 
 -13   7   8    32636.17    31971.41    711.82 o 
 -11   7   8     2151.19     2441.80    147.60 o 
  -9   7   8    18909.44    18188.86    402.23 o 
  -7   7   8    56229.85    53089.65    828.29 o 
  -5   7   8     7404.79     7735.08    250.63 o 
  -3   7   8    15592.52    12892.90    318.58 o 
  -1   7   8    25037.65    23066.46    495.71 o 
   1   7   8      921.62     1665.81    129.39 o 
   3   7   8    22850.31    20117.53    469.75 o 
   5   7   8    15187.43    13918.65    383.08 o 
   7   7   8     7835.89     7761.59    294.10 o 
   9   7   8   133475.69   142958.70   2311.79 o 
  11   7   8    13089.38    13036.09    374.88 o 
  13   7   8     3475.69     3312.18    214.06 o 
  15   7   8    12178.81    13742.13    410.40 o 
  17   7   8    35380.05    36451.98    826.58 o 
  19   7   8      238.29      288.19    170.80 o 
  21   7   8     4280.48     3870.09    393.13 o 
  23   7   8    13211.18    12500.07    588.84 o 
 -28   8   8    16271.36    16755.12   1226.26 o 
 -26   8   8     1295.59      876.39    348.46 o 
 -24   8   8     6648.26     6612.29    545.15 o 
 -22   8   8    13641.21    13747.48    623.56 o 
 -20   8   8      252.69     -175.38    214.73 o 
 -18   8   8      129.52     -151.32    273.54 o 
 -16   8   8     6451.57     6035.46    442.11 o 
 -14   8   8       12.69       90.94    129.70 o 
 -12   8   8    16788.68    15723.75    428.11 o 
 -10   8   8     3740.72     4041.14    182.50 o 
  -8   8   8     9039.00     8395.25    283.03 o 
  -6   8   8    62657.31    59239.40    985.67 o 
  -4   8   8    19951.98    16911.79    419.87 o 
  -2   8   8     1272.70     1206.44    118.03 o 
   0   8   8   150298.88   149589.50   2557.77 o 
   2   8   8    27246.40    27098.29    650.16 o 
   4   8   8    14554.85    13726.91    375.82 o 
   6   8   8      504.17      589.41    128.12 o 
   8   8   8    66008.65    65895.36   1279.82 o 
  10   8   8     3256.53     2806.08    191.05 o 
  12   8   8     3688.58     3090.22    207.77 o 
  14   8   8    22093.14    22813.31    546.98 o 
  16   8   8      357.48      394.44    159.15 o 
  18   8   8     9159.02     8926.23    374.22 o 
  20   8   8       67.89       15.32    183.62 o 
  22   8   8       64.45      221.87    200.74 o 
 -27   9   8      304.81     -276.63    276.63 o 
 -25   9   8     1536.72     1034.96    312.76 o 
 -23   9   8    19626.93    21626.04    818.92 o 
 -21   9   8    26007.84    25502.40    915.85 o 
 -19   9   8     2161.94      921.56    254.25 o 
 -17   9   8     7569.12     6653.61    344.33 o 
 -15   9   8    36665.02    35265.12    889.19 o 
 -13   9   8     3365.21     3926.07    223.39 o 
 -11   9   8     2330.01     2279.53    157.39 o 
  -9   9   8    61533.55    60471.90   1209.36 o 
  -7   9   8    57127.85    55385.18   1113.30 o 
  -5   9   8    11846.25    11151.85    294.95 o 
  -3   9   8     2785.93     2616.47    155.88 o 
  -1   9   8     2878.37     2276.36    188.66 o 
   1   9   8      911.94      813.50    116.37 o 
   3   9   8     3751.53     3892.30    227.55 o 
   5   9   8     5383.53     4459.11    222.11 o 
   7   9   8     5139.47     5842.06    261.51 o 
   9   9   8     5412.08     5443.39    241.11 o 
  11   9   8     7506.34     7604.03    286.96 o 
  13   9   8     2196.89     2352.80    194.95 o 
  15   9   8    25781.37    26715.21    619.17 o 
  17   9   8    28060.85    28847.66    667.10 o 
  19   9   8    11802.58    11394.61    627.69 o 
  21   9   8    16652.69    15087.23    882.58 o 
 -28  10   8     8782.74     8369.41   1151.79 o 
 -26  10   8       12.94     -166.19    404.67 o 
 -24  10   8    16816.68    16684.99   1230.92 o 
 -22  10   8    18125.72    17874.51   1132.91 o 
 -20  10   8      559.48      738.80    268.77 o 
 -18  10   8     1026.71      476.39    188.77 o 
 -16  10   8     2136.34     1779.12    220.19 o 
 -14  10   8      449.39      421.01    162.64 o 
 -12  10   8    17735.03    17299.18    543.72 o 
 -10  10   8    11469.06    10964.11    399.53 o 
  -8  10   8      642.47      254.22    132.87 o 
  -6  10   8    69120.90    66773.26   1529.43 o 
  -4  10   8    19641.10    18329.21    417.64 o 
  -2  10   8     1955.81     1889.24    143.38 o 
   0  10   8    91840.26    91966.16   1783.08 o 
   2  10   8    47649.76    47719.33   1045.77 o 
   4  10   8      990.11      943.14    135.19 o 
   6  10   8     2011.22     2022.57    172.40 o 
   8  10   8    10957.93    10897.75    323.25 o 
  10  10   8       47.04       95.78    116.92 o 
  12  10   8      432.56      633.14    143.71 o 
  14  10   8     7958.74     9047.91    334.07 o 
  16  10   8       61.91      124.47    149.92 o 
  18  10   8     6128.77     6422.85    312.27 o 
  20  10   8     3532.59     3704.59    343.39 o 
  22  10   8     3495.83     3560.91    332.37 o 
 -27  11   8       13.69      177.75    272.49 o 
 -25  11   8       41.92      264.78    281.06 o 
 -23  11   8      153.93      548.53    363.69 o 
 -21  11   8     9132.06     9655.93    623.55 o 
 -19  11   8    12591.19    11767.94    554.89 o 
 -17  11   8     3250.37     2823.54    262.89 o 
 -15  11   8     8576.07     7783.42    382.15 o 
 -13  11   8     2501.31     2820.23    313.78 o 
 -11  11   8      272.20       72.48    137.88 o 
  -9  11   8      744.13      667.13    158.11 o 
  -7  11   8     4239.06     3963.73    311.58 o 
  -5  11   8    39934.32    37581.50    826.05 o 
  -3  11   8    21233.43    20135.78    528.85 o 
  -1  11   8     7943.53     7617.07    338.54 o 
   1  11   8     3703.90     3518.68    210.31 o 
   3  11   8    30603.79    30603.89    714.75 o 
   5  11   8       33.51      -92.95     92.95 o 
   7  11   8     2748.65     2492.68    171.76 o 
   9  11   8     6039.75     5713.35    245.75 o 
  11  11   8     1227.88      907.31    153.59 o 
  13  11   8       98.89      225.83    135.27 o 
  15  11   8    34083.67    36266.38    834.72 o 
  17  11   8    22264.73    23140.14    634.08 o 
  19  11   8      104.00      172.60    204.52 o 
  21  11   8        6.75      -20.05    234.02 o 
 -26  12   8      390.67      526.42    267.05 o 
 -24  12   8     8150.80     7806.48    641.52 o 
 -22  12   8    12510.16    12211.69    942.78 o 
 -20  12   8      215.87       64.16    318.00 o 
 -18  12   8     4817.61     3934.13    304.44 o 
 -16  12   8      406.47      -79.58    199.32 o 
 -14  12   8    12892.54    13631.39    579.29 o 
 -12  12   8      523.11      214.63    179.91 o 
 -10  12   8    17053.11    16104.25    526.58 o 
  -8  12   8     8724.04     8370.35    412.33 o 
  -6  12   8     5643.86     5860.58    299.56 o 
  -4  12   8     7178.47     7199.70    289.28 o 
  -2  12   8      823.20      960.60    140.52 o 
   0  12   8     7155.57     7213.07    343.10 o 
   2  12   8     6243.75     5027.04    286.44 o 
   4  12   8      372.23      106.74    115.62 o 
   6  12   8      364.05      292.88    113.94 o 
   8  12   8       14.51      -15.31    110.61 o 
  10  12   8     6750.12     7418.34    316.75 o 
  12  12   8      941.31      703.53    179.13 o 
  14  12   8    12760.96    13645.19    499.97 o 
  16  12   8      510.02      444.51    205.21 o 
  18  12   8     4857.02     5268.91    349.65 o 
  20  12   8     3633.96     3373.39    345.47 o 
 -25  13   8     1204.83      933.03    437.53 o 
 -23  13   8     2332.23     2021.63    349.31 o 
 -21  13   8     4076.69     3813.08    558.41 o 
 -19  13   8      380.26      430.96    318.45 o 
 -17  13   8      918.46      505.82    256.41 o 
 -15  13   8      837.82      669.28    240.56 o 
 -13  13   8     3221.38     3651.01    352.70 o 
 -11  13   8    16725.21    15390.50    606.06 o 
  -9  13   8      430.34      511.31    173.93 o 
  -7  13   8      379.82      130.88    165.14 o 
  -5  13   8     8669.49     7537.50    416.72 o 
  -3  13   8     9019.54     9109.34    330.46 o 
  -1  13   8       34.40     -118.38    118.38 o 
   1  13   8     9263.23     8765.52    377.55 o 
   3  13   8    20117.34    20449.48    624.90 o 
   5  13   8     1641.39     1938.83    218.98 o 
   7  13   8     2509.61     2935.32    273.00 o 
   9  13   8    28579.79    30706.34   1038.24 o 
  11  13   8     9932.39    10592.77    529.37 o 
  13  13   8     2348.59     2509.88    252.45 o 
  15  13   8     2053.63     1781.81    321.17 o 
  17  13   8       84.32      416.16    206.20 o 
  19  13   8      157.15      271.49    242.05 o 
 -24  14   8      234.48      554.16    391.17 o 
 -22  14   8     5588.17     7098.02   1749.90 o 
 -20  14   8      213.11      288.26    460.61 o 
 -18  14   8    11560.51    12546.52   1899.23 o 
 -16  14   8     2512.89     2569.52    324.68 o 
 -14  14   8     2955.55     2432.84    311.95 o 
 -12  14   8     1643.03     1406.34    265.11 o 
 -10  14   8    28377.09    29880.54   1219.40 o 
  -8  14   8    43735.68    44050.04   1102.06 o 
  -6  14   8      597.35      357.13    157.84 o 
  -4  14   8       61.48     -159.74    159.74 o 
  -2  14   8     1465.04     1380.81    206.78 o 
   0  14   8     1127.08     1093.84    291.91 o 
   2  14   8     6423.06     5213.49    504.02 o 
   4  14   8    32842.63    34210.32   1791.57 o 
   6  14   8    13692.13    14858.28    834.43 o 
   8  14   8     5852.02     6802.92    385.19 o 
  10  14   8     6801.46     7120.75    607.48 o 
  12  14   8     1234.04      922.04    238.51 o 
  14  14   8    17627.87    18632.20   1017.31 o 
  16  14   8     1065.89      874.35    380.68 o 
  18  14   8     1935.71     1702.57    283.38 o 
 -23  15   8     2630.18     3247.22    784.81 o 
 -21  15   8        0.17       31.91    508.67 o 
 -19  15   8     2539.34     1850.62    434.94 o 
 -17  15   8       40.66     -133.65    307.25 o 
 -15  15   8    12327.14    13764.80   1290.21 o 
 -13  15   8    23052.19    23371.79   1079.80 o 
 -11  15   8    16803.60    18349.69    902.84 o 
  -9  15   8     4958.01     4923.94    564.58 o 
  -7  15   8     2425.44     2459.93    282.13 o 
  -5  15   8     3202.44     3897.40    738.21 o 
  -3  15   8    15961.25    16183.26   1061.03 o 
  -1  15   8     3077.04     2759.38    401.39 o 
   1  15   8    23778.24    22437.50   1152.13 o 
   3  15   8    14023.96    14361.09   1001.45 o 
   5  15   8      616.14      742.94    220.97 o 
   7  15   8    18492.02    19063.00    993.95 o 
   9  15   8    27853.46    30435.19   1531.23 o 
  11  15   8    14950.27    16688.88    609.23 o 
  13  15   8     7086.32     7574.36    425.56 o 
  15  15   8      135.49      163.26    207.69 o 
  17  15   8      402.22      -51.68    409.25 o 
 -22  16   8     1076.64     2089.53    690.02 o 
 -20  16   8     2035.33     2527.86    699.27 o 
 -18  16   8     3282.52     2630.96    486.11 o 
 -16  16   8     5141.42     5540.79    584.63 o 
 -14  16   8     1082.09      922.89    345.22 o 
 -12  16   8     1722.87     1134.51    520.37 o 
 -10  16   8    23134.67    21721.78   1531.98 o 
  -8  16   8    22741.42    23334.55   2148.98 o 
  -6  16   8    14581.84    15067.62    844.70 o 
  -4  16   8     9788.99     9055.59    982.22 o 
  -2  16   8       28.41     -101.01    215.94 o 
   0  16   8      637.60      379.11    257.35 o 
   2  16   8    20822.17    21143.03    900.77 o 
   4  16   8    14897.66    15050.11    837.57 o 
   6  16   8    16119.12    17008.90    767.38 o 
   8  16   8    22078.99    22709.84    915.86 o 
  10  16   8       99.02      308.18    239.73 o 
  12  16   8     4272.94     4872.61    488.19 o 
  14  16   8     3732.09     3444.31    491.10 o 
  16  16   8      409.41      561.87    315.49 o 
 -19  17   8      540.84       78.80    573.03 o 
 -17  17   8        8.46      510.10    573.19 o 
 -15  17   8     6875.24     6329.54    943.02 o 
 -13  17   8    37327.92    37918.79   2295.77 o 
 -11  17   8    25586.38    26219.56   1816.90 o 
  -9  17   8     3426.96     3605.96    475.34 o 
  -7  17   8       21.45     -140.87    244.63 o 
  -5  17   8     3399.95     3585.71    476.11 o 
  -3  17   8      618.85      442.63    282.13 o 
  -1  17   8     2333.09     2000.61    392.72 o 
   1  17   8     4630.59     4123.29    663.51 o 
   3  17   8      141.28        6.07    258.75 o 
   5  17   8       23.63     -152.78    247.21 o 
   7  17   8     8480.28     7954.27    825.28 o 
   9  17   8    33574.34    33705.07   1253.65 o 
  11  17   8    10958.87    10510.20    665.51 o 
  13  17   8     2365.92     1772.58    367.43 o 
  15  17   8     2815.55     2939.96    447.47 o 
 -18  18   8      122.37     -552.10    552.10 o 
 -16  18   8     3910.02     2978.12    816.12 o 
 -14  18   8        1.13      162.71    510.91 o 
 -12  18   8      820.13      334.34    514.72 o 
 -10  18   8    10149.03    10078.62   1117.38 o 
  -8  18   8    17636.29    18261.70    997.41 o 
  -6  18   8    17919.81    17263.37    977.01 o 
  -4  18   8     3894.11     4010.06    853.53 o 
  -2  18   8       12.80       31.43    384.11 o 
   0  18   8       36.16        3.90    229.84 o 
   2  18   8     2545.10     2793.38    723.31 o 
   4  18   8    28377.49    28156.11   1336.46 o 
   6  18   8    30834.32    32703.12   1489.65 o 
   8  18   8     5066.34     4699.52    478.37 o 
  10  18   8      968.49      584.82    299.71 o 
  12  18   8     3436.18     3101.84    453.27 o 
  14  18   8     1556.04     1910.06    607.13 o 
 -17  19   8       22.75      -74.45    578.00 o 
 -15  19   8    16444.54    17634.20   1558.94 o 
 -13  19   8    21145.41    24343.43   1831.26 o 
 -11  19   8      271.03      147.95    535.54 o 
  -9  19   8     2405.30     2267.49    690.46 o 
  -7  19   8      477.44      -15.11    287.33 o 
  -5  19   8     2637.14     2902.20    482.99 o 
  -3  19   8      450.81      277.79    306.79 o 
  -1  19   8     4681.13     5207.37    587.27 o 
   1  19   8      346.65      387.97    285.21 o 
   3  19   8     1563.05     1158.84    395.38 o 
   5  19   8     1156.14     1497.71    398.55 o 
   7  19   8      140.36      546.72    317.08 o 
   9  19   8     5898.47     6973.92    835.10 o 
  11  19   8     9844.05     9161.06    673.80 o 
 -16  20   8     2008.97     1334.85    706.21 o 
 -14  20   8     2624.03     3027.65    812.90 o 
 -12  20   8      518.32       50.78    546.30 o 
 -10  20   8      390.28      -44.82    457.93 o 
  -8  20   8     2134.88     1925.47    462.59 o 
  -6  20   8     8678.69     9692.68   1012.18 o 
  -4  20   8      147.60     -184.72    311.50 o 
  -2  20   8       38.42       48.71    280.58 o 
   0  20   8      153.34     -138.61    258.57 o 
   2  20   8     1632.37     2211.45    461.71 o 
   4  20   8     1079.71     1426.71    472.75 o 
   6  20   8     8786.55    10020.42    819.07 o 
   8  20   8     3551.86     3539.02    465.00 o 
  10  20   8     3594.68     4284.21    499.58 o 
 -13  21   8     1187.01     -241.46    620.94 o 
 -11  21   8     2283.20     1849.65    727.44 o 
  -9  21   8      580.40      612.19    584.59 o 
  -7  21   8      161.13      -72.50    346.81 o 
  -5  21   8     2234.79     2136.67    500.91 o 
  -3  21   8       94.60      106.43    350.93 o 
  -1  21   8      797.19      473.67    366.42 o 
   1  21   8      407.04      241.08    327.80 o 
   3  21   8      200.62       -0.67    301.31 o 
   5  21   8      876.67      792.50    405.84 o 
   7  21   8        0.31       31.54    327.44 o 
 -10  22   8     2941.50     1037.84    710.94 o 
  -8  22   8      661.95       27.83    550.02 o 
  -6  22   8     1325.60     1190.29    470.35 o 
  -4  22   8      805.68     1118.23    434.71 o 
  -2  22   8     7020.86     7427.76    759.53 o 
   0  22   8      583.14      593.17    380.37 o 
   2  22   8       52.61     -266.51    303.50 o 
   4  22   8       11.34      169.95    319.47 o 
 -29   1   9     1344.04     1126.77    506.30 o 
 -27   1   9        8.71      509.78    309.43 o 
 -25   1   9       17.97     -172.66    183.17 o 
 -23   1   9      560.85      180.19    177.95 o 
 -21   1   9     5415.82     5768.38    311.10 o 
 -19   1   9       36.83      170.06    140.90 o 
 -17   1   9     1624.77     1693.27    164.72 o 
 -15   1   9    20301.23    19232.37    460.59 o 
 -13   1   9     2197.79     2306.38    158.13 o 
 -11   1   9     1513.49     1529.46     92.24 o 
  -9   1   9    15308.09    15375.86    269.04 o 
  -7   1   9     8145.99     7890.37    188.79 o 
  -5   1   9    19573.43    18689.79    372.13 o 
  -3   1   9    12245.37    13395.18    301.13 o 
  -1   1   9    16539.09    16042.59    416.49 o 
   1   1   9     5168.50     5721.88    221.90 o 
   3   1   9     3387.43     2851.32    173.96 o 
   5   1   9    10099.05    10131.97    252.85 o 
   7   1   9    44070.36    46264.93    884.83 o 
   9   1   9     3439.17     3395.64    216.52 o 
  11   1   9      229.91       95.54    118.78 o 
  13   1   9     6359.76     6058.79    237.34 o 
  15   1   9      450.64      158.03    132.80 o 
  17   1   9      233.30      -62.97    131.49 o 
  19   1   9     4465.78     3880.04    230.74 o 
  21   1   9     8235.05     8252.86    321.05 o 
  23   1   9       77.75      -86.93    166.56 o 
 -30   2   9     5337.67     5441.32    523.10 o 
 -28   2   9     4605.47     4733.96    490.49 o 
 -26   2   9     8597.57     8927.56    548.58 o 
 -24   2   9     4159.44     4209.68    397.02 o 
 -22   2   9      145.25      146.15    186.80 o 
 -20   2   9     8806.18     8839.23    403.77 o 
 -18   2   9      120.08       84.46    168.97 o 
 -16   2   9       43.20     -146.98    173.82 o 
 -14   2   9       35.73      -22.18    127.28 o 
 -12   2   9    20301.78    20838.80    751.52 o 
 -10   2   9   164848.42   159503.45   2639.89 o 
  -8   2   9      467.64      428.95     94.75 o 
  -6   2   9    11035.26    11364.55    272.75 o 
  -4   2   9     1357.76     1626.69    106.72 o 
  -2   2   9    53129.09    53212.98   1054.87 o 
   0   2   9    19088.96    19246.55    461.69 o 
   2   2   9    53824.21    53444.55   1081.03 o 
   4   2   9    37259.77    36422.41    795.99 o 
   6   2   9      855.82      798.73    110.10 o 
   8   2   9    11781.52    11847.17    340.80 o 
  10   2   9     6788.47     7138.25    280.93 o 
  12   2   9      133.09     -114.85    114.85 o 
  14   2   9      600.54      411.32    139.67 o 
  16   2   9      497.86      346.00    167.72 o 
  18   2   9      178.63       29.16    152.22 o 
  20   2   9      230.36      -24.55    156.58 o 
  22   2   9     1272.62      901.10    203.53 o 
  24   2   9     2494.55     2195.84    256.90 o 
 -29   3   9     2675.92     2101.53    364.45 o 
 -27   3   9     2326.95     2450.66    441.84 o 
 -25   3   9     3814.87     3515.87    325.15 o 
 -23   3   9      974.38      952.16    231.61 o 
 -21   3   9      179.35     -171.75    171.75 o 
 -19   3   9    36606.97    39817.20    997.76 o 
 -17   3   9    39875.67    40871.70    997.05 o 
 -15   3   9     1617.07     1559.92    195.75 o 
 -13   3   9    34102.32    32262.04    701.69 o 
 -11   3   9   129905.23   128815.95   2358.97 o 
  -9   3   9    29034.41    29781.72    497.43 o 
  -7   3   9     8856.78     8194.74    266.59 o 
  -5   3   9     6224.42     6101.72    197.39 o 
  -3   3   9     5594.29     4545.69    174.03 o 
  -1   3   9       41.41       20.26     76.88 o 
   1   3   9     4789.88     4065.81    191.44 o 
   3   3   9     3613.43     3203.03    182.05 o 
   5   3   9    37235.13    37322.47    824.82 o 
   7   3   9    80441.56    88023.85   1743.26 o 
   9   3   9    32793.11    34865.44    717.49 o 
  11   3   9    10138.86    10978.24    322.93 o 
  13   3   9     8996.78     9369.19    348.71 o 
  15   3   9      265.92      118.90    130.68 o 
  17   3   9    16442.31    16091.94    438.80 o 
  19   3   9    39006.88    40064.37    872.30 o 
  21   3   9    13377.85    12612.44    410.14 o 
  23   3   9     2339.02     2085.56    251.21 o 
 -30   4   9     6512.88     7644.16    526.50 o 
 -28   4   9     6976.15     7213.11    504.70 o 
 -26   4   9     8596.48     9371.96    632.93 o 
 -24   4   9      493.93      210.48    213.62 o 
 -22   4   9     1878.91     1688.30    249.60 o 
 -20   4   9     4614.77     4181.13    373.21 o 
 -18   4   9    22622.56    23298.71    685.96 o 
 -16   4   9     3509.50     3129.43    252.81 o 
 -14   4   9     2574.76     2488.78    171.34 o 
 -12   4   9    51473.04    51722.34   1341.37 o 
 -10   4   9   204632.73   199575.33   3293.94 o 
  -8   4   9    18845.86    17048.91    322.90 o 
  -6   4   9    16789.16    16928.14    343.06 o 
  -4   4   9    12455.45    12397.86    313.62 o 
  -2   4   9    20361.55    19873.73    436.71 o 
   0   4   9    15825.51    15565.67    375.30 o 
   2   4   9   101005.90    98534.98   1737.01 o 
   4   4   9    91111.75    94134.46   1680.39 o 
   6   4   9    37403.43    35850.36    751.21 o 
   8   4   9      197.29      -28.23    125.50 o 
  10   4   9     1848.65     1518.27    199.49 o 
  12   4   9     2257.33     1870.28    158.83 o 
  14   4   9     5659.51     5397.15    243.07 o 
  16   4   9     2589.17     2501.89    194.43 o 
  18   4   9     2330.74     2506.44    206.22 o 
  20   4   9       26.14       46.60    155.17 o 
  22   4   9     3745.74     3314.70    265.09 o 
 -29   5   9     7503.06     8997.04   1389.28 o 
 -27   5   9      440.43      708.34    262.17 o 
 -25   5   9     3320.44     3112.05    319.45 o 
 -23   5   9      267.78     -218.97    218.97 o 
 -21   5   9     1488.90     1110.75    233.88 o 
 -19   5   9     3081.61     2663.86    303.38 o 
 -17   5   9    36648.82    36343.51    913.93 o 
 -15   5   9    72395.06    71646.40   1405.59 o 
 -13   5   9    52177.80    52879.55   1062.42 o 
 -11   5   9    77635.57    77507.66   1347.65 o 
  -9   5   9     1569.66     1811.30     98.65 o 
  -7   5   9     1481.82     1417.11     96.05 o 
  -5   5   9       23.06       72.68     62.76 o 
  -3   5   9     1062.26      983.65    102.81 o 
  -1   5   9     1314.27     1397.36    118.94 o 
   1   5   9    34035.66    33905.45    683.99 o 
   3   5   9    16122.78    15518.24    398.25 o 
   5   5   9    75797.23    78803.07   1446.23 o 
   7   5   9   165815.56   170485.63   2952.94 o 
   9   5   9    34739.08    37348.88    807.63 o 
  11   5   9     8688.16     9838.29    348.99 o 
  13   5   9    22007.05    22753.65    573.42 o 
  15   5   9     1645.93     1222.97    185.92 o 
  17   5   9       94.75      126.19    158.00 o 
  19   5   9    31855.39    32101.96    776.33 o 
  21   5   9    18811.21    17885.44    634.80 o 
  23   5   9     3372.53     3147.51    309.58 o 
 -28   6   9     1524.81     1883.87    514.61 o 
 -26   6   9     5589.77     5483.89    412.93 o 
 -24   6   9     4370.91     4346.33    351.23 o 
 -22   6   9     1212.95     1142.84    278.43 o 
 -20   6   9    43222.37    45127.18   1811.73 o 
 -18   6   9    16298.25    16604.29    549.19 o 
 -16   6   9     6793.81     6916.93    341.16 o 
 -14   6   9     1740.25     1628.20    168.25 o 
 -12   6   9     6531.28     7578.36    277.21 o 
 -10   6   9   206827.88   195646.97   3014.91 o 
  -8   6   9    16886.63    16788.37    348.46 o 
  -6   6   9     7132.41     6117.09    237.06 o 
  -4   6   9    10581.55     9895.29    276.16 o 
  -2   6   9     4860.07     4643.92    187.72 o 
   0   6   9      676.05      662.24    101.80 o 
   2   6   9   164090.61   173415.05   2961.33 o 
   4   6   9   183983.59   185175.95   3168.26 o 
   6   6   9    19640.06    20044.62    499.73 o 
   8   6   9     6005.11     5701.74    268.27 o 
  10   6   9       77.27       31.48    134.98 o 
  12   6   9     7010.04     7858.65    299.69 o 
  14   6   9     6387.10     6992.02    324.66 o 
  16   6   9     7479.29     7774.11    349.59 o 
  18   6   9     7246.80     7459.73    428.48 o 
  20   6   9       11.08       98.49    176.15 o 
  22   6   9      823.82      465.45    226.94 o 
 -29   7   9      112.25     -247.71    247.71 o 
 -27   7   9     1931.69     1820.35    351.44 o 
 -25   7   9     8643.72     7304.92    624.46 o 
 -23   7   9        6.31      -68.62    209.56 o 
 -21   7   9    16259.54    16709.68    590.87 o 
 -19   7   9      177.20       95.79    191.53 o 
 -17   7   9    30524.76    31019.19    819.84 o 
 -15   7   9     9921.32     9773.33    344.14 o 
 -13   7   9    19266.75    18913.31    486.16 o 
 -11   7   9    46689.98    45002.60    777.46 o 
  -9   7   9     5991.72     5420.75    192.01 o 
  -7   7   9    70357.63    66148.26   1028.02 o 
  -5   7   9      352.64      419.75     87.38 o 
  -3   7   9    28911.41    28365.05    583.85 o 
  -1   7   9     1301.68     1396.27    142.81 o 
   1   7   9    20581.03    20506.59    524.80 o 
   3   7   9    30102.59    30610.70    656.02 o 
   5   7   9    28004.74    28994.02    644.64 o 
   7   7   9    79833.19    81929.58   1520.81 o 
   9   7   9    10749.08    12139.30    398.53 o 
  11   7   9     7239.67     8331.50    303.92 o 
  13   7   9      658.75      331.38    170.02 o 
  15   7   9    15355.95    15812.10    477.82 o 
  17   7   9      199.50      195.72    161.56 o 
  19   7   9    14850.78    14743.22    486.88 o 
  21   7   9    10321.73     8729.39    428.12 o 
  23   7   9     1895.97     1549.29    674.56 o 
 -28   8   9      874.77      289.18    470.04 o 
 -26   8   9      156.47     -126.16    282.33 o 
 -24   8   9     9045.60     8501.37    523.08 o 
 -22   8   9      270.64      -53.26    240.15 o 
 -20   8   9    10614.39     9599.53    505.17 o 
 -18   8   9    11245.45    10412.35    438.87 o 
 -16   8   9      907.78      924.13    164.38 o 
 -14   8   9     5064.62     5182.91    254.84 o 
 -12   8   9     3785.37     3657.41    210.72 o 
 -10   8   9    42885.11    43737.48    765.21 o 
  -8   8   9     4725.93     3889.06    166.51 o 
  -6   8   9     2536.41     2538.26    137.98 o 
  -4   8   9     1666.39     1075.36    115.25 o 
  -2   8   9     5727.19     5533.44    217.87 o 
   0   8   9    14204.91    12707.23    372.84 o 
   2   8   9    42232.64    42164.19    898.50 o 
   4   8   9   127960.00   127782.86   2919.55 o 
   6   8   9        4.86     -109.21    109.21 o 
   8   8   9     2641.76     2231.34    195.81 o 
  10   8   9      108.12       -2.29    123.57 o 
  12   8   9     3457.82     3708.86    226.51 o 
  14   8   9      634.43      434.69    151.56 o 
  16   8   9    12803.21    11633.32    428.76 o 
  18   8   9    25593.63    25244.81    663.79 o 
  20   8   9       35.87      220.86    195.47 o 
  22   8   9     6132.65     4875.59    351.51 o 
 -27   9   9        0.72      187.89    324.05 o 
 -25   9   9     8431.76     8114.50    536.75 o 
 -23   9   9     2174.81     1762.95    335.79 o 
 -21   9   9    35924.82    35903.96   1574.77 o 
 -19   9   9     8817.11     8244.62    467.42 o 
 -17   9   9     2708.25     1934.40    233.80 o 
 -15   9   9     6289.39     6368.18    321.70 o 
 -13   9   9     2934.50     2764.43    255.10 o 
 -11   9   9     1536.91     1591.83    153.01 o 
  -9   9   9    36627.27    36054.55    782.38 o 
  -7   9   9   100428.69    95759.42   1548.43 o 
  -5   9   9     5016.07     4272.00    229.21 o 
  -3   9   9    32644.12    31344.65    645.61 o 
  -1   9   9        5.68      -58.42     82.08 o 
   1   9   9    21086.42    20765.82    490.82 o 
   3   9   9     6214.01     6381.24    256.49 o 
   5   9   9    10637.13    11476.41    359.19 o 
   7   9   9     4253.37     4265.11    238.78 o 
   9   9   9    10917.60    11032.48    342.13 o 
  11   9   9     1781.09     1378.16    168.14 o 
  13   9   9      446.31      320.09    151.73 o 
  15   9   9    15299.04    15061.41    542.69 o 
  17   9   9     9440.14    11152.11    417.99 o 
  19   9   9     5236.80     5006.06    400.02 o 
  21   9   9     4259.51     3798.38    311.21 o 
 -26  10   9     1166.25      997.43    313.42 o 
 -24  10   9    25547.27    25071.83   1339.19 o 
 -22  10   9     5385.36     4836.14    419.26 o 
 -20  10   9    30059.28    29435.05    962.04 o 
 -18  10   9     1116.93      673.89    264.43 o 
 -16  10   9    19667.92    18602.32    579.70 o 
 -14  10   9    16208.89    15074.87    495.21 o 
 -12  10   9     4621.46     4141.94    283.64 o 
 -10  10   9    29056.14    28179.86    747.09 o 
  -8  10   9      962.27      907.55    204.57 o 
  -6  10   9    52614.36    50724.36   1062.40 o 
  -4  10   9     9866.94     9861.20    314.76 o 
  -2  10   9    15715.69    15105.33    417.18 o 
   0  10   9    46458.20    44815.72    886.62 o 
   2  10   9       18.60      149.30    102.87 o 
   4  10   9    37398.77    36343.79    819.86 o 
   6  10   9     1791.76     1535.62    167.73 o 
   8  10   9     8474.79     9146.51    307.72 o 
  10  10   9     2989.36     3184.10    234.26 o 
  12  10   9    31677.58    33186.22    709.87 o 
  14  10   9     7962.90     8662.44    426.86 o 
  16  10   9    27928.12    27435.87    651.73 o 
  18  10   9    22803.62    22207.07    674.07 o 
  20  10   9     3398.19     2648.27    348.20 o 
 -27  11   9        7.05      174.65    275.36 o 
 -25  11   9     3626.27     2728.12    408.79 o 
 -23  11   9     5913.22     5893.45    466.69 o 
 -21  11   9    43723.82    42990.38   2742.31 o 
 -19  11   9     7645.19     7244.18    449.21 o 
 -17  11   9      890.72      622.89    191.83 o 
 -15  11   9     7511.01     6824.37    341.31 o 
 -13  11   9      958.64      792.28    204.53 o 
 -11  11   9      171.92     -150.18    150.18 o 
  -9  11   9    38609.71    37774.02    944.95 o 
  -7  11   9    98805.27    97151.75   2750.54 o 
  -5  11   9     1439.37     1430.51    161.34 o 
  -3  11   9    14576.27    13486.92    461.17 o 
  -1  11   9      972.60      769.50    158.38 o 
   1  11   9     8307.47     8505.72    295.01 o 
   3  11   9    10881.90     9643.75    323.58 o 
   5  11   9     8135.99     7595.23    297.74 o 
   7  11   9     6383.62     6803.95    295.70 o 
   9  11   9    35093.09    35331.61    721.63 o 
  11  11   9     4894.72     4691.88    267.68 o 
  13  11   9     1514.48     1562.02    209.81 o 
  15  11   9    46226.96    46549.82   1032.61 o 
  17  11   9    21924.63    21902.41    632.12 o 
  19  11   9       34.88     -127.11    204.31 o 
 -26  12   9     1665.28     1496.89    338.39 o 
 -24  12   9    16810.39    15632.47    759.13 o 
 -22  12   9     9946.98    10013.37   1001.47 o 
 -20  12   9      596.65      203.76    248.40 o 
 -18  12   9     1358.26      958.97    224.17 o 
 -16  12   9       37.59      381.87    222.37 o 
 -14  12   9     2750.69     3147.21    306.33 o 
 -12  12   9     1011.21      854.27    214.67 o 
 -10  12   9       10.79     -122.41    122.41 o 
  -8  12   9     3211.64     2892.80    233.95 o 
  -6  12   9    29831.98    29587.82    792.19 o 
  -4  12   9    23781.55    21937.81    564.58 o 
  -2  12   9    10014.95     9809.14    398.03 o 
   0  12   9    41916.36    44092.67   1095.23 o 
   2  12   9     4860.94     4656.37    264.59 o 
   4  12   9     2939.98     3385.52    297.01 o 
   6  12   9    11484.51    11962.10    385.45 o 
   8  12   9    64877.71    67004.83   1196.98 o 
  10  12   9     9644.76     9208.42    330.15 o 
  12  12   9     3818.90     3538.72    251.82 o 
  14  12   9    12677.46    12153.67    438.51 o 
  16  12   9     2155.01     1337.24    222.93 o 
  18  12   9    18941.04    18848.15    880.16 o 
  20  12   9        2.22       10.82    243.77 o 
 -25  13   9     2734.05     2351.48    341.19 o 
 -23  13   9     5803.89     5690.20   1103.49 o 
 -21  13   9    41882.87    44746.17   2775.82 o 
 -19  13   9     4054.43     3056.46    487.07 o 
 -17  13   9      270.95      -18.26    225.02 o 
 -15  13   9    22556.41    20691.76    766.75 o 
 -13  13   9     6476.66     7125.66    436.96 o 
 -11  13   9      485.46      247.70    194.72 o 
  -9  13   9    24460.71    23613.81    950.43 o 
  -7  13   9    26351.74    25726.63    726.25 o 
  -5  13   9      636.40      679.55    162.59 o 
  -3  13   9     3916.72     3908.64    229.61 o 
  -1  13   9     6689.01     5688.04    313.39 o 
   1  13   9    22006.36    22752.37    677.28 o 
   3  13   9    21629.00    21258.14    607.92 o 
   5  13   9     7941.21     8691.48    438.34 o 
   7  13   9       45.88       40.45    160.27 o 
   9  13   9    34016.74    37212.49    828.01 o 
  11  13   9     3614.47     3868.84    291.16 o 
  13  13   9     6104.71     5637.19    490.51 o 
  15  13   9    48547.24    49223.16   1990.87 o 
  17  13   9    14885.86    15453.21    576.61 o 
  19  13   9      892.34      438.02    245.61 o 
 -24  14   9    11273.72    11831.31   1234.84 o 
 -22  14   9     5587.51     5380.53   1462.99 o 
 -20  14   9     4092.90     5849.72    690.47 o 
 -18  14   9      425.21        5.64    249.65 o 
 -16  14   9     4886.85     3978.53    378.61 o 
 -14  14   9    13097.51    13719.39    615.45 o 
 -12  14   9     6311.13     5777.97    399.34 o 
 -10  14   9    23167.03    23803.31    709.22 o 
  -8  14   9      588.95      466.39    174.81 o 
  -6  14   9    70073.91    68840.27   1600.50 o 
  -4  14   9    14993.51    13653.52    617.23 o 
  -2  14   9     2301.09     2769.82    206.34 o 
   0  14   9    53010.10    53151.28   1597.55 o 
   2  14   9    25764.05    25918.68    902.45 o 
   4  14   9     2015.98     1618.71    303.81 o 
   6  14   9    12803.27    13038.65    670.03 o 
   8  14   9    27121.68    27104.97    834.96 o 
  10  14   9      144.82      118.60    190.28 o 
  12  14   9     2354.29     2652.48    394.77 o 
  14  14   9     4853.81     4374.58    500.76 o 
  16  14   9     3983.94     3753.63    350.95 o 
  18  14   9     4019.48     3175.77    388.68 o 
 -23  15   9     1406.39     2053.26    707.26 o 
 -21  15   9    15762.72    17187.32   1441.20 o 
 -19  15   9      694.75     1288.79    576.46 o 
 -17  15   9       35.38     -199.19    316.78 o 
 -15  15   9    13110.96    13995.92    826.89 o 
 -13  15   9     5241.27     4943.17    521.30 o 
 -11  15   9      375.90      367.39    263.25 o 
  -9  15   9     2891.09     2800.15    475.52 o 
  -7  15   9    29698.80    29872.00    996.84 o 
  -5  15   9     2741.33     2496.71    387.80 o 
  -3  15   9      207.10       26.07    219.41 o 
  -1  15   9     5511.23     6043.87    579.12 o 
   1  15   9    10755.66     9624.94    677.42 o 
   3  15   9    17111.90    17558.90    687.03 o 
   5  15   9       23.18       16.60    200.02 o 
   7  15   9     1138.27     1108.36    236.74 o 
   9  15   9    15473.75    16209.70    608.41 o 
  11  15   9     5893.94     6028.20    469.59 o 
  13  15   9      196.10      374.43    250.20 o 
  15  15   9    13487.54    13672.58    878.89 o 
  17  15   9     3374.75     3181.69    462.93 o 
 -22  16   9     6073.25     7172.49   1012.88 o 
 -20  16   9       40.22      373.97    536.11 o 
 -18  16   9      599.78      286.53    364.07 o 
 -16  16   9       80.88      139.52    329.26 o 
 -14  16   9     3600.31     3840.08    495.40 o 
 -12  16   9     2561.31     2617.24    657.54 o 
 -10  16   9     6372.02     4850.63    787.01 o 
  -8  16   9    12177.07    11533.46    859.00 o 
  -6  16   9    20572.04    19683.34   1354.95 o 
  -4  16   9      412.42      -10.63    242.89 o 
  -2  16   9       69.47      443.22    453.05 o 
   0  16   9    20784.72    19813.36   1022.49 o 
   2  16   9       42.15     -176.00    181.09 o 
   4  16   9     2095.81     1947.23    306.55 o 
   6  16   9    13908.70    14756.71    605.72 o 
   8  16   9    13013.54    14169.38    559.30 o 
  10  16   9     7784.55     8040.53    440.36 o 
  12  16   9     3703.28     3774.61    538.39 o 
  14  16   9     4195.89     4214.92    346.75 o 
  16  16   9       29.21      774.02    409.30 o 
 -19  17   9     5183.32     4914.86    876.08 o 
 -17  17   9     1098.92      491.65    581.99 o 
 -15  17   9    40331.71    41903.09   2478.82 o 
 -13  17   9     1969.50     1235.41    560.73 o 
 -11  17   9    40420.01    45170.14   2590.40 o 
  -9  17   9     1000.09      669.64    313.86 o 
  -7  17   9     2004.23     1543.58    367.24 o 
  -5  17   9    27243.71    27314.96   1261.48 o 
  -3  17   9     1353.97      937.83    347.16 o 
  -1  17   9    15892.37    15176.06    894.11 o 
   1  17   9      811.62      727.51    226.51 o 
   3  17   9     4204.67     4071.58    521.05 o 
   5  17   9     5198.59     4970.92    577.01 o 
   7  17   9      559.57      382.84    357.63 o 
   9  17   9     3583.06     3283.23    431.10 o 
  11  17   9      188.95      511.76    280.21 o 
  13  17   9      482.43      612.54    325.49 o 
  15  17   9     4559.40     4939.57    701.65 o 
 -18  18   9       30.28     -268.17    532.92 o 
 -16  18   9     3496.71     3089.42    763.67 o 
 -14  18   9     3767.40     2062.08    685.82 o 
 -12  18   9     6972.91     7536.04   1014.30 o 
 -10  18   9     3666.35     5016.35    842.35 o 
  -8  18   9     1094.58      936.05    483.44 o 
  -6  18   9     6256.71     7577.51    668.84 o 
  -4  18   9     3093.05     3581.14    730.55 o 
  -2  18   9    26276.09    25573.05   1243.21 o 
   0  18   9      557.72      617.38    287.28 o 
   2  18   9       52.30     -111.85    245.40 o 
   4  18   9     2048.64      988.91    368.06 o 
   6  18   9     2346.27     2152.62    381.16 o 
   8  18   9     1088.45      513.20    421.69 o 
  10  18   9    10378.18    10517.73    716.68 o 
  12  18   9     4881.55     4576.27    683.28 o 
 -17  19   9     4014.27     2965.46    822.10 o 
 -15  19   9     1369.12     1891.54    736.81 o 
 -13  19   9     1421.33      745.37    609.72 o 
 -11  19   9    12169.10    13015.97   1315.91 o 
  -9  19   9       28.88       60.92    477.43 o 
  -7  19   9      823.90      522.55    326.05 o 
  -5  19   9    17217.40    17798.74   1024.03 o 
  -3  19   9      375.33      465.91    312.11 o 
  -1  19   9    14038.57    15201.52    946.80 o 
   1  19   9       32.55      130.57    282.33 o 
   3  19   9      137.16     -214.22    214.22 o 
   5  19   9    11001.62    10985.37    831.07 o 
   7  19   9     1093.03      446.88    315.20 o 
   9  19   9     3011.73     3088.59    555.21 o 
  11  19   9     1820.30     1395.75    373.04 o 
 -16  20   9     7094.21     5995.03   1012.69 o 
 -14  20   9      746.47      414.13    610.48 o 
 -12  20   9      589.47     -137.77    548.19 o 
 -10  20   9     1606.43     1148.70    632.46 o 
  -8  20   9      648.70      473.73    523.03 o 
  -6  20   9     3646.62     2961.56    509.30 o 
  -4  20   9    22410.51    23091.46   1222.63 o 
  -2  20   9    18197.85    19039.96   1091.07 o 
   0  20   9      242.41     -280.24    280.24 o 
   2  20   9      263.28      506.42    343.11 o 
   4  20   9    10659.33    12062.88    884.61 o 
   6  20   9       94.55      355.66    277.66 o 
   8  20   9      279.02      420.66    471.47 o 
 -13  21   9     1174.60     1014.61    704.42 o 
 -11  21   9    16437.54    17453.03   1592.99 o 
  -9  21   9     1793.00     1642.05    710.70 o 
  -7  21   9      374.27     -304.95    330.21 o 
  -5  21   9    14206.80    16669.07   1053.22 o 
  -3  21   9     1641.35     2286.14    495.00 o 
  -1  21   9    13654.09    15362.30   1849.46 o 
   1  21   9     2275.11     1592.42    448.39 o 
   3  21   9       47.98      -23.86    316.98 o 
   5  21   9     4489.16     4077.85    773.26 o 
   7  21   9       32.39      193.79    295.29 o 
  -8  22   9     2435.24     2978.84    844.03 o 
  -6  22   9     2281.11     2024.75    503.33 o 
  -4  22   9    19247.63    20938.77   1296.08 o 
  -2  22   9    17662.88    19316.07   1169.31 o 
   0  22   9      985.04      780.58    414.82 o 
   2  22   9       66.47     -286.80    327.50 o 
 -30   0  10       15.41      888.84    654.57 o 
 -28   0  10    43028.24    46119.47   1938.27 o 
 -26   0  10    71898.85    76052.13   2448.22 o 
 -24   0  10     2226.10     2875.71    700.25 o 
 -22   0  10     3093.77     2639.99    327.77 o 
 -20   0  10     7618.36     7571.25    466.90 o 
 -18   0  10     5574.12     5721.41    398.10 o 
 -16   0  10       31.48     -162.31    162.31 o 
 -14   0  10    15588.59    14823.58    485.10 o 
 -12   0  10      124.97        3.52    140.52 o 
 -10   0  10    10620.02     9688.97    366.97 o 
  -8   0  10    16158.70    16183.19    826.63 o 
  -6   0  10      566.78      958.38    132.33 o 
  -4   0  10   301364.81   292440.50   8508.58 o 
  -2   0  10    67929.79    60406.75   1930.27 o 
   0   0  10     9557.71     7739.66    584.63 o 
   2   0  10    20800.52    20882.90    628.44 o 
   4   0  10    64776.98    62022.26   1585.02 o 
   6   0  10     1011.78     1013.17    181.65 o 
   8   0  10    46568.04    49421.53   1349.12 o 
  10   0  10   209723.27   216089.72   6833.77 o 
  12   0  10    20989.61    20662.95    628.71 o 
  14   0  10    52715.93    52500.82   1270.07 o 
  16   0  10    17642.11    18077.17    611.74 o 
  18   0  10      449.14      446.43    214.16 o 
  20   0  10     8059.07     7566.80    677.41 o 
  22   0  10      258.25      108.86    221.92 o 
 -29   1  10     5551.75     6002.75    464.63 o 
 -27   1  10       69.26      193.12    258.02 o 
 -25   1  10    39709.10    43347.60   1073.09 o 
 -23   1  10    22488.85    23579.93    663.68 o 
 -21   1  10    17315.28    17592.62    528.56 o 
 -19   1  10    79315.77    84457.43   1809.77 o 
 -17   1  10     7391.16     7001.60    330.08 o 
 -15   1  10    16054.58    15113.65    536.34 o 
 -13   1  10    29022.07    28002.61    800.22 o 
 -11   1  10    92635.62    84097.66   1430.49 o 
  -9   1  10    39391.73    36739.48    552.91 o 
  -7   1  10    35001.46    34964.18    591.54 o 
  -5   1  10    18666.86    15152.28    328.85 o 
  -3   1  10    49106.86    49301.63    982.89 o 
  -1   1  10   145559.75   142045.63   2528.82 o 
   1   1  10     8276.04     8875.36    252.46 o 
   3   1  10    31071.46    30181.25    682.86 o 
   5   1  10       84.83       89.89     89.10 o 
   7   1  10      101.03       12.78    102.76 o 
   9   1  10     3864.92     4034.01    218.54 o 
  11   1  10    66702.46    71247.14   1332.84 o 
  13   1  10    51969.21    55907.96   1011.61 o 
  15   1  10     7897.74     7656.54    300.05 o 
  17   1  10     4874.20     5426.82    281.19 o 
  19   1  10    17516.88    17105.29    472.26 o 
  21   1  10     1107.11     1055.12    198.53 o 
  23   1  10       11.27      -18.88    177.08 o 
 -30   2  10      529.12      408.89    372.42 o 
 -28   2  10    23133.06    25138.52    986.97 o 
 -26   2  10    61906.93    65328.73   2136.80 o 
 -24   2  10      404.94       73.24    241.01 o 
 -22   2  10    13646.22    13244.21    582.52 o 
 -20   2  10     7950.74     7954.74    378.13 o 
 -18   2  10     1434.25     1074.06    207.31 o 
 -16   2  10    30846.80    30772.67   1174.49 o 
 -14   2  10    47759.31    49909.33   1427.54 o 
 -12   2  10   140855.64   131248.33   2710.73 o 
 -10   2  10    49359.76    46069.99    735.61 o 
  -8   2  10   102074.12    93936.72   1378.10 o 
  -6   2  10       85.49       19.00     61.53 o 
  -4   2  10   127764.00   118694.84   2220.16 o 
  -2   2  10   187313.80   175235.19   3232.20 o 
   0   2  10     9534.39     9348.93    297.53 o 
   2   2  10     5146.61     4083.39    203.78 o 
   4   2  10    48729.97    47029.96    996.36 o 
   6   2  10     1889.97     1693.32    224.59 o 
   8   2  10     7733.81     8930.30    297.11 o 
  10   2  10   136098.94   140040.86   2429.49 o 
  12   2  10     1851.52     1644.91    190.71 o 
  14   2  10    55478.45    55824.89   1018.56 o 
  16   2  10      220.13       51.02    153.06 o 
  18   2  10        6.33       63.49    151.92 o 
  20   2  10    15045.93    15076.79    472.43 o 
  22   2  10      158.90      391.15    183.70 o 
 -29   3  10     5351.87     6170.08    506.64 o 
 -27   3  10     2101.15     2011.37    480.30 o 
 -25   3  10    14354.73    13655.67    551.24 o 
 -23   3  10     2919.71     2057.95    266.10 o 
 -21   3  10      459.51      479.68    203.92 o 
 -19   3  10    16063.52    16154.97    540.76 o 
 -17   3  10     4681.81     4702.54    287.23 o 
 -15   3  10    23185.94    22971.00   1147.43 o 
 -13   3  10    41659.26    41293.63   1282.94 o 
 -11   3  10    63446.26    62803.75   1103.33 o 
  -9   3  10    21845.20    20809.14    394.29 o 
  -7   3  10    56329.73    54558.91    974.35 o 
  -5   3  10    31141.88    27516.05    543.79 o 
  -3   3  10    50425.58    47876.80    972.45 o 
  -1   3  10    40034.91    36497.04    781.31 o 
   1   3  10     1720.07     1948.13    153.19 o 
   3   3  10      224.74      425.92    113.81 o 
   5   3  10     2185.53     2244.52    183.23 o 
   7   3  10     2052.08     2048.65    189.30 o 
   9   3  10      339.18      320.89    149.59 o 
  11   3  10    35833.27    39681.48    936.14 o 
  13   3  10    44746.62    44504.51    837.97 o 
  15   3  10       66.05      206.71    137.01 o 
  17   3  10        9.38      122.67    146.05 o 
  19   3  10     2775.40     2655.52    223.15 o 
  21   3  10     3144.53     2541.56    233.41 o 
  23   3  10      154.10      -20.72    178.26 o 
 -30   4  10     4362.07     4380.75    691.41 o 
 -28   4  10     1687.88     1723.84    286.24 o 
 -26   4  10    12223.20    11379.44    592.87 o 
 -24   4  10     1093.61      838.75    236.83 o 
 -22   4  10     2322.64     1734.06    251.03 o 
 -20   4  10     3496.34     3110.37    273.88 o 
 -18   4  10    14290.40    14388.67    498.69 o 
 -16   4  10    11052.40    11234.82    427.23 o 
 -14   4  10    37013.27    35661.71   1042.96 o 
 -12   4  10    44262.75    44396.91   1318.90 o 
 -10   4  10    27129.83    27086.90    473.75 o 
  -8   4  10     1002.98      881.47     94.26 o 
  -6   4  10       97.03       -8.07     86.90 o 
  -4   4  10   143137.64   142311.59   2648.75 o 
  -2   4  10      216.97      201.89     86.78 o 
   0   4  10    86702.68    83237.82   1489.84 o 
   2   4  10     9132.78     9100.40    293.88 o 
   4   4  10    21326.81    21072.90    547.56 o 
   6   4  10     5282.17     4992.76    260.03 o 
   8   4  10      396.86      243.92    139.16 o 
  10   4  10    39869.71    42247.91    977.45 o 
  12   4  10       40.06       53.26    135.93 o 
  14   4  10    23446.38    22340.86    580.10 o 
  16   4  10      354.72      341.11    167.87 o 
  18   4  10      153.07      113.78    151.69 o 
  20   4  10     2059.99     1729.06    202.96 o 
  22   4  10     1773.69     2059.82    277.60 o 
 -29   5  10    16134.74    16762.21   1645.61 o 
 -27   5  10      311.34      362.96    229.95 o 
 -25   5  10     6210.89     6024.12    769.72 o 
 -23   5  10      501.40      719.38    230.72 o 
 -21   5  10    12114.08    11950.96    481.68 o 
 -19   5  10      187.29       44.65    176.21 o 
 -17   5  10     1077.92      894.65    194.55 o 
 -15   5  10    57147.33    56815.41   1284.08 o 
 -13   5  10      902.14      968.98    136.63 o 
 -11   5  10    35465.48    34784.47    717.38 o 
  -9   5  10     1996.46     1693.77    149.57 o 
  -7   5  10     9863.25     8327.86    229.01 o 
  -5   5  10    10236.41     9301.08    270.51 o 
  -3   5  10      581.32      923.83    106.51 o 
  -1   5  10    22257.49    20254.19    463.49 o 
   1   5  10     1598.98     1870.84    249.74 o 
   3   5  10    22417.10    22804.78    598.55 o 
   5   5  10      205.61      397.31    132.37 o 
   7   5  10    33150.53    33900.95    745.61 o 
   9   5  10    10320.86    10028.88    393.32 o 
  11   5  10    33735.46    34132.08    753.60 o 
  13   5  10    12512.07    12196.37    407.82 o 
  15   5  10    13142.66    12550.09    427.09 o 
  17   5  10     2555.16     2329.61    234.02 o 
  19   5  10      122.30      490.89    189.01 o 
  21   5  10     7823.60     7871.55    388.05 o 
 -28   6  10     1015.61     1135.71    303.79 o 
 -26   6  10      155.28      244.30    232.67 o 
 -24   6  10     9227.16     8717.51    502.13 o 
 -22   6  10       97.80     -126.97    231.80 o 
 -20   6  10      763.61      826.30    225.77 o 
 -18   6  10    20063.75    20916.53    633.81 o 
 -16   6  10    29430.19    28745.98    764.34 o 
 -14   6  10    13733.03    13905.51    440.29 o 
 -12   6  10    44005.77    42278.38    880.16 o 
 -10   6  10     9534.12     9672.95    255.83 o 
  -8   6  10      537.13      495.12     82.14 o 
  -6   6  10    31938.19    29344.25    598.50 o 
  -4   6  10       27.19      -59.96     74.54 o 
  -2   6  10     3467.87     4192.37    191.52 o 
   0   6  10   235610.89   241807.13   4079.31 o 
   2   6  10    72624.91    68995.59   1281.98 o 
   4   6  10      628.84      517.60    130.28 o 
   6   6  10     5506.07     5730.54    278.36 o 
   8   6  10    16787.98    16067.83    464.54 o 
  10   6  10     3042.69     2903.18    301.97 o 
  12   6  10        5.56     -128.89    128.89 o 
  14   6  10     5661.43     5126.70    287.36 o 
  16   6  10     3091.54     3092.57    249.98 o 
  18   6  10     2735.56     2323.57    247.99 o 
  20   6  10     1629.71     1594.30    230.31 o 
  22   6  10     1620.97     1011.61    249.91 o 
 -29   7  10    10664.66    10384.29    623.13 o 
 -27   7  10     1688.16     1235.50    319.42 o 
 -25   7  10     1816.92     1506.60    317.97 o 
 -23   7  10     6345.18     6393.25    447.53 o 
 -21   7  10    21253.65    20818.70    884.77 o 
 -19   7  10     3493.25     3664.14    295.59 o 
 -17   7  10    28751.27    28298.87    767.47 o 
 -15   7  10    35609.19    37184.96    822.10 o 
 -13   7  10     2582.01     2361.81    258.74 o 
 -11   7  10    11307.78    10189.62    327.43 o 
  -9   7  10    78088.33    74882.17   1085.09 o 
  -7   7  10       43.33      -71.55     71.55 o 
  -5   7  10     9887.96     9111.70    288.51 o 
  -3   7  10    14335.71    13901.66    361.82 o 
  -1   7  10    11566.33    11925.76    340.19 o 
   1   7  10     5620.09     6017.88    246.97 o 
   3   7  10     8545.91     8624.96    308.45 o 
   5   7  10     3554.76     3689.01    220.82 o 
   7   7  10    66500.19    69538.02   1399.41 o 
   9   7  10    30405.96    31474.49    734.64 o 
  11   7  10       56.70      -45.08    122.09 o 
  13   7  10      120.94       61.59    147.45 o 
  15   7  10    16701.36    17977.46    569.32 o 
  17   7  10    13231.03    12105.08    435.58 o 
  19   7  10     2093.06     2123.87    315.46 o 
  21   7  10    10641.71     9640.41    455.41 o 
 -28   8  10     5614.74     4729.03    470.63 o 
 -26   8  10      923.49      517.81    295.81 o 
 -24   8  10     5631.30     4750.05    419.34 o 
 -22   8  10     1311.23      871.55    372.43 o 
 -20   8  10      173.10     -193.82    223.22 o 
 -18   8  10    22140.76    21977.44    663.19 o 
 -16   8  10     4011.71     3358.63    234.24 o 
 -14   8  10     7114.50     7209.40    338.06 o 
 -12   8  10     3314.99     3304.29    203.43 o 
 -10   8  10      184.20      180.98     94.97 o 
  -8   8  10    59489.50    58214.91    929.67 o 
  -6   8  10    32233.18    29238.77    565.04 o 
  -4   8  10      564.20      593.89    106.31 o 
  -2   8  10    16267.72    16192.39    407.48 o 
   0   8  10    92581.57    95097.98   1704.02 o 
   2   8  10    50802.01    50205.15   1050.59 o 
   4   8  10       46.38        2.82    112.38 o 
   6   8  10    13131.13    12896.45    399.90 o 
   8   8  10    31864.74    33397.65    758.69 o 
  10   8  10      132.18       -5.70    127.75 o 
  12   8  10     9225.70     8898.79    377.49 o 
  14   8  10    10718.31    10064.50    463.60 o 
  16   8  10     6442.61     6369.59    395.20 o 
  18   8  10     5506.39     4970.10    516.12 o 
  20   8  10       35.19      303.21    183.93 o 
 -27   9  10     1996.51     2119.06    365.87 o 
 -25   9  10      750.31      601.26    405.76 o 
 -23   9  10     9616.58     9270.03    539.77 o 
 -21   9  10    19619.19    18877.92    736.73 o 
 -19   9  10     1696.09     1674.69    306.26 o 
 -17   9  10     2985.83     3089.54    307.84 o 
 -15   9  10    42548.39    42223.57   1029.06 o 
 -13   9  10    23226.41    21742.94    613.75 o 
 -11   9  10     5864.27     5746.42    258.48 o 
  -9   9  10    35991.79    34983.05    708.20 o 
  -7   9  10    45320.43    40867.60    691.30 o 
  -5   9  10       54.35       44.96     88.88 o 
  -3   9  10     3832.18     3072.27    174.54 o 
  -1   9  10    10644.11     8914.64    297.05 o 
   1   9  10     4382.04     4868.27    228.27 o 
   3   9  10    13703.55    12063.74    368.93 o 
   5   9  10    15461.25    16119.02    451.58 o 
   7   9  10      329.63      398.85    165.43 o 
   9   9  10    39486.14    42051.42    912.86 o 
  11   9  10     3185.34     3052.85    220.91 o 
  13   9  10     3764.52     4104.55    250.32 o 
  15   9  10    50948.13    51513.75   1082.93 o 
  17   9  10    11030.61     9949.05    625.06 o 
  19   9  10      912.04      598.65    195.13 o 
  21   9  10    16540.07    15289.89    565.20 o 
 -26  10  10       11.31     -259.60    259.60 o 
 -24  10  10    27143.21    28573.31   1280.77 o 
 -22  10  10       96.31      277.02    260.30 o 
 -20  10  10    10170.27     9854.21    536.45 o 
 -18  10  10      527.65      319.10    243.40 o 
 -16  10  10     3569.31     2997.20    421.94 o 
 -14  10  10     3048.42     2933.56    239.35 o 
 -12  10  10      485.44      440.39    183.38 o 
 -10  10  10     3996.47     3526.41    242.41 o 
  -8  10  10    13659.74    14022.87    426.15 o 
  -6  10  10    34881.99    35075.04    731.26 o 
  -4  10  10    22953.14    20778.21    487.79 o 
  -2  10  10     2080.86     1861.60    152.47 o 
   0  10  10     1151.84     1062.53    140.16 o 
   2  10  10     3592.45     3554.00    205.98 o 
   4  10  10     2933.64     3141.46    207.18 o 
   6  10  10    12066.64    13189.75    408.37 o 
   8  10  10    12228.66    12195.69    406.57 o 
  10  10  10     5441.33     5937.51    275.03 o 
  12  10  10     4017.23     4335.71    253.57 o 
  14  10  10     4458.06     3878.80    255.03 o 
  16  10  10     3295.23     4020.73    335.89 o 
  18  10  10     3988.39     3808.03    324.93 o 
  20  10  10      715.75      493.87    237.56 o 
 -27  11  10     2107.69     1167.38    325.12 o 
 -25  11  10     6660.16     5881.43    791.36 o 
 -23  11  10     8079.28     8372.82    529.12 o 
 -21  11  10     3842.10     2848.75    359.16 o 
 -19  11  10       10.53     -252.77    252.77 o 
 -17  11  10     1879.25     1626.00    231.43 o 
 -15  11  10     2275.57     2366.68    239.20 o 
 -13  11  10      194.20       10.29    159.99 o 
 -11  11  10    14907.41    14559.32    568.39 o 
  -9  11  10    32160.67    30987.82    819.07 o 
  -7  11  10     1428.50     1023.58    156.11 o 
  -5  11  10       84.05       87.60    117.97 o 
  -3  11  10     8686.32     7562.63    321.03 o 
  -1  11  10     4892.50     4470.92    386.07 o 
   1  11  10    19807.79    19023.17    483.39 o 
   3  11  10      861.69      811.70    141.65 o 
   5  11  10    11328.03    10617.42    360.52 o 
   7  11  10      557.70      597.82    152.98 o 
   9  11  10    13287.34    13442.36    399.46 o 
  11  11  10     5196.24     4822.44    320.63 o 
  13  11  10    12580.28    14234.90    434.50 o 
  15  11  10    22109.77    23485.33    687.92 o 
  17  11  10     1843.35     1656.67    240.35 o 
  19  11  10      564.44      907.44    306.64 o 
 -26  12  10     1229.03     1135.83    381.76 o 
 -24  12  10     6447.09     6044.77    474.54 o 
 -22  12  10      118.94     -195.56    251.85 o 
 -20  12  10     7498.91     7254.70    472.13 o 
 -18  12  10     1693.75     1719.06    292.67 o 
 -16  12  10        3.57     -201.60    201.60 o 
 -14  12  10      297.49      159.26    185.33 o 
 -12  12  10     1632.91     1471.20    256.50 o 
 -10  12  10     4920.00     4647.05    284.00 o 
  -8  12  10       16.49      237.91    142.02 o 
  -6  12  10    31850.34    30175.19    963.32 o 
  -4  12  10     5999.75     5868.58    277.73 o 
  -2  12  10     1767.27     1352.01    324.03 o 
   0  12  10     1073.39      924.85    168.39 o 
   2  12  10    16544.42    17195.51    522.79 o 
   4  12  10     1028.23      924.48    154.00 o 
   6  12  10    13226.08    13025.91    415.92 o 
   8  12  10    10468.01    11372.97    364.23 o 
  10  12  10       54.42      121.38    140.82 o 
  12  12  10      140.86       29.15    155.68 o 
  14  12  10       40.32      -52.26    203.61 o 
  16  12  10     2023.20     2150.75    380.25 o 
  18  12  10     3557.39     3528.68    291.68 o 
 -25  13  10        6.64      -21.39    268.87 o 
 -23  13  10     4355.25     4123.31    416.64 o 
 -21  13  10     3033.83     2992.13    475.31 o 
 -19  13  10     1675.10     1160.38    371.59 o 
 -17  13  10    23825.01    25299.16    901.36 o 
 -15  13  10      181.97      -65.44    212.42 o 
 -13  13  10     3950.19     3601.34    330.96 o 
 -11  13  10     2732.86     2320.32    334.58 o 
  -9  13  10     5813.94     5160.59    310.54 o 
  -7  13  10    31899.64    32533.72    871.85 o 
  -5  13  10     1766.50     1699.11    206.27 o 
  -3  13  10    22810.86    22348.86    590.34 o 
  -1  13  10      492.59      731.49    171.78 o 
   1  13  10    12674.44    13479.09    472.30 o 
   3  13  10      456.77      211.71    150.10 o 
   5  13  10     8650.71     7510.04    443.37 o 
   7  13  10     6228.73     6879.47    356.64 o 
   9  13  10      187.04     -136.38    177.52 o 
  11  13  10     2985.38     3075.16    251.33 o 
  13  13  10    15376.81    15453.58    561.21 o 
  15  13  10     4882.85     5724.16    483.64 o 
  17  13  10     1026.99      904.70    237.99 o 
 -24  14  10      476.22     -100.89    481.58 o 
 -22  14  10     1557.32     1886.73    448.15 o 
 -20  14  10     3421.76     2826.36    483.14 o 
 -18  14  10     4492.39     3537.08    389.84 o 
 -16  14  10      235.25       91.14    239.00 o 
 -14  14  10     6332.95     5455.87    417.33 o 
 -12  14  10    30582.02    31351.53   1008.63 o 
 -10  14  10     4169.65     3647.25    322.43 o 
  -8  14  10     7042.48     6683.62    354.79 o 
  -6  14  10     5982.69     6370.32    345.80 o 
  -4  14  10      488.70      418.95    138.54 o 
  -2  14  10        1.94     -117.26    117.26 o 
   0  14  10    23073.48    23674.36    720.19 o 
   2  14  10    53811.97    53177.09   1360.64 o 
   4  14  10     1788.49     1470.52    262.78 o 
   6  14  10      318.80      162.51    178.61 o 
   8  14  10      661.35      365.19    224.06 o 
  10  14  10     1414.93     1094.24    252.84 o 
  12  14  10      564.54      550.44    221.30 o 
  14  14  10      973.18      633.04    243.96 o 
  16  14  10     1442.84     1200.69    278.22 o 
 -23  15  10        6.73      133.03    391.65 o 
 -21  15  10      854.13      509.65    378.74 o 
 -19  15  10     5608.48     5366.83    563.63 o 
 -17  15  10    21791.75    21399.48    845.54 o 
 -15  15  10    11707.84    12681.76    622.26 o 
 -13  15  10     7767.46     7814.16    473.93 o 
 -11  15  10      249.24     -193.27    193.27 o 
  -9  15  10     4965.65     4669.66    314.98 o 
  -7  15  10      985.38      708.89    199.24 o 
  -5  15  10    10541.97    10079.15    527.52 o 
  -3  15  10     3535.66     3108.43    428.15 o 
  -1  15  10     5812.03     6263.34    567.07 o 
   1  15  10    13160.54    13553.34    826.04 o 
   3  15  10     2400.32     2156.17    334.57 o 
   5  15  10    24067.06    25171.57    949.95 o 
   7  15  10    15085.10    17494.73    646.52 o 
   9  15  10     1295.68     1519.26    264.08 o 
  11  15  10        1.12       23.91    202.70 o 
  13  15  10      593.73      493.19    283.36 o 
  15  15  10      194.58      224.45    231.28 o 
 -22  16  10     1457.16     1559.23    663.81 o 
 -20  16  10     5899.44     7999.01   1015.36 o 
 -18  16  10     8791.15     9392.32    757.63 o 
 -16  16  10       82.40       11.29    333.84 o 
 -14  16  10    10033.96    11302.65    760.02 o 
 -12  16  10    15193.86    15845.48    869.93 o 
 -10  16  10    12314.72    12912.61   1149.85 o 
  -8  16  10     2763.30     2592.77    933.46 o 
  -6  16  10      515.87      274.81    284.56 o 
  -4  16  10       87.19     -161.44    225.93 o 
  -2  16  10     9113.22     8534.51    672.85 o 
   0  16  10    30097.18    31294.46   1383.68 o 
   2  16  10    33900.78    34956.76   1238.39 o 
   4  16  10    13126.20    14944.91    697.67 o 
   6  16  10     3069.90     2961.63    311.58 o 
   8  16  10     1439.51     1377.38    327.73 o 
  10  16  10      114.17      -97.30    188.27 o 
  12  16  10      263.84      -42.70    211.51 o 
  14  16  10     4296.43     3541.24    534.47 o 
 -17  17  10    26403.23    29002.70   1949.56 o 
 -15  17  10    16442.28    16031.97   1392.50 o 
 -13  17  10    17164.24    18361.61   1475.44 o 
 -11  17  10     1000.55     1180.93    550.86 o 
  -9  17  10     1091.92      662.48    482.73 o 
  -7  17  10        4.12      -79.59    238.21 o 
  -5  17  10     1745.08     1732.90    392.51 o 
  -3  17  10    26661.86    26959.88   1272.17 o 
  -1  17  10     9609.93    10000.48    736.37 o 
   1  17  10     1336.65     1237.65    266.52 o 
   3  17  10    10606.34    11685.37    503.18 o 
   5  17  10     6751.29     6811.39    408.29 o 
   7  17  10    16680.61    17863.06    653.75 o 
   9  17  10     5368.46     5534.11    379.13 o 
  11  17  10      808.61      433.27    298.88 o 
  13  17  10       38.64     -168.87    276.58 o 
 -18  18  10      422.17      514.14    599.46 o 
 -16  18  10       48.26     -427.87    514.71 o 
 -14  18  10     3129.74     3559.73    804.04 o 
 -12  18  10    15988.95    19673.51   1576.76 o 
 -10  18  10     2183.16     1334.89    604.73 o 
  -8  18  10      168.68       67.24    271.24 o 
  -6  18  10     6986.26     6898.69    635.59 o 
  -4  18  10     1659.28     1793.69    690.21 o 
  -2  18  10     5556.15     5168.17    580.26 o 
   0  18  10    14828.45    15387.52    632.17 o 
   2  18  10    23852.99    24310.42   1238.60 o 
   4  18  10    12527.46    12163.52    706.18 o 
   6  18  10     5917.63     7189.83    582.13 o 
   8  18  10       35.43      567.69    298.30 o 
  10  18  10     1597.88     1500.37    379.31 o 
  12  18  10        3.11      273.80    299.94 o 
 -17  19  10     3872.58     3770.91    886.88 o 
 -15  19  10    21607.70    27304.75   1963.55 o 
 -13  19  10     9419.79     9220.23   1150.00 o 
 -11  19  10       38.95       -5.95    547.23 o 
  -9  19  10       30.36     -396.28    396.28 o 
  -7  19  10       26.18      171.08    308.19 o 
  -5  19  10      623.64      362.06    336.59 o 
  -3  19  10     7448.00     8462.23   1253.11 o 
  -1  19  10     8158.59     7993.96   1370.01 o 
   1  19  10       63.81      -80.47    323.11 o 
   3  19  10     7014.56     7171.02    890.42 o 
   5  19  10    13791.14    15435.42    825.17 o 
   7  19  10     1882.21     1358.91    375.44 o 
   9  19  10      736.20      475.45    376.30 o 
 -14  20  10     1590.84     2314.76    797.35 o 
 -12  20  10     1302.91     1178.88    689.79 o 
 -10  20  10       47.55      367.75    539.96 o 
  -8  20  10     3544.55     2952.13    739.09 o 
  -6  20  10     1156.67      908.55    398.47 o 
  -4  20  10     1304.79     1208.60    399.81 o 
  -2  20  10      670.70      367.19    377.07 o 
   0  20  10     6679.86     7209.29    716.73 o 
   2  20  10     2443.17     1442.58    454.03 o 
   4  20  10      642.50      735.36    325.96 o 
   6  20  10     4659.42     5354.05    544.84 o 
   8  20  10      250.54      527.42    329.61 o 
 -11  21  10      974.52      463.43    660.47 o 
  -9  21  10      776.89      112.80    530.56 o 
  -7  21  10        2.10       13.37    474.63 o 
  -5  21  10     1119.00      586.98    405.75 o 
  -3  21  10     1122.41     1344.01    446.50 o 
  -1  21  10     2918.23     2720.11    517.40 o 
   1  21  10     2434.87     2655.90    526.27 o 
   3  21  10     2023.23     1842.21    410.71 o 
   5  21  10      591.82      703.25    332.03 o 
  -6  22  10       92.26     -123.78    355.27 o 
  -4  22  10     1692.05     1989.43    512.50 o 
  -2  22  10     2988.88     4004.52    605.00 o 
   0  22  10       42.69      201.82    573.71 o 
 -29   1  11       83.39      627.24    363.47 o 
 -27   1  11       46.25      378.91    267.72 o 
 -25   1  11       41.87     -194.36    239.41 o 
 -23   1  11      577.28      309.29    229.44 o 
 -21   1  11     3465.84     3494.84    305.00 o 
 -19   1  11    24866.71    24809.84    799.24 o 
 -17   1  11     5277.40     4569.94    315.84 o 
 -15   1  11     7106.57     6281.26    294.48 o 
 -13   1  11     4689.60     4511.66    321.66 o 
 -11   1  11     1498.83     1429.05     97.88 o 
  -9   1  11      118.59       73.76     67.33 o 
  -7   1  11     7136.17     6434.60    200.95 o 
  -5   1  11    31172.26    28409.62    742.76 o 
  -3   1  11     1766.86     1120.74     88.00 o 
  -1   1  11     6092.70     7032.74    218.33 o 
   1   1  11    11638.58     9721.62    313.28 o 
   3   1  11      476.96      290.44    115.22 o 
   5   1  11    13834.91    12893.67    404.43 o 
   7   1  11     1265.26      928.28    136.35 o 
   9   1  11      516.98      493.44    142.90 o 
  11   1  11     4499.26     4227.26    234.31 o 
  13   1  11      101.08       19.01    136.86 o 
  15   1  11      714.34      594.89    157.53 o 
  17   1  11     6498.39     6471.90    294.41 o 
  19   1  11     2615.74     2289.02    219.19 o 
  21   1  11     1676.70     1444.26    201.25 o 
 -30   2  11     2205.70     1994.19    521.39 o 
 -28   2  11     3050.40     4092.90    407.79 o 
 -26   2  11     6668.29     7209.16    486.00 o 
 -24   2  11     2211.04     1969.34    304.07 o 
 -22   2  11     3228.39     2507.73    307.35 o 
 -20   2  11      768.42      597.42    216.82 o 
 -18   2  11     1026.37      963.96    189.50 o 
 -16   2  11      326.23      335.61    160.63 o 
 -14   2  11    11702.82    10390.28    431.38 o 
 -12   2  11    25887.69    24632.61    554.41 o 
 -10   2  11     3388.50     3287.34    135.44 o 
  -8   2  11      236.52      160.74     71.19 o 
  -6   2  11     2375.86     2965.83    129.42 o 
  -4   2  11     4999.59     4535.54    162.46 o 
  -2   2  11    47029.37    44710.94   1325.68 o 
   0   2  11    38844.14    35537.69    776.12 o 
   2   2  11    18125.53    18441.18    484.66 o 
   4   2  11     2030.88     1853.82    173.15 o 
   6   2  11     7998.93     7854.97    322.62 o 
   8   2  11        0.52     -125.97    125.97 o 
  10   2  11     8673.75     8369.90    304.81 o 
  12   2  11     6773.51     6966.11    274.85 o 
  14   2  11     1016.09      658.04    151.64 o 
  16   2  11       98.90      -80.90    139.72 o 
  18   2  11       15.70       74.89    157.63 o 
  20   2  11     5742.20     5749.38    297.90 o 
  22   2  11     1187.18      931.39    214.37 o 
 -29   3  11      235.65      130.94    269.68 o 
 -27   3  11     1126.63     1035.65    336.01 o 
 -25   3  11      137.87     -290.10    447.80 o 
 -23   3  11      206.00     -188.10    222.67 o 
 -21   3  11     2843.90     2218.23    251.21 o 
 -19   3  11    98022.25   103258.86   3546.78 o 
 -17   3  11    44583.50    45493.00   1257.01 o 
 -15   3  11     5481.51     5434.04    286.75 o 
 -13   3  11      254.81      127.85    116.47 o 
 -11   3  11    19459.34    18589.72    361.03 o 
  -9   3  11    26776.71    24964.27    445.35 o 
  -7   3  11     8109.94     7370.14    230.40 o 
  -5   3  11    10260.78     9743.21    294.92 o 
  -3   3  11    18578.02    16404.27    425.37 o 
  -1   3  11     4817.03     4439.45    211.63 o 
   1   3  11    12252.56    12324.26    375.51 o 
   3   3  11     3139.80     2852.37    197.44 o 
   5   3  11    16474.71    16434.97    477.54 o 
   7   3  11     4415.74     4129.52    253.49 o 
   9   3  11    11020.75    10934.90    520.13 o 
  11   3  11     2234.46     2569.95    237.50 o 
  13   3  11     1121.82      723.82    175.42 o 
  15   3  11    17565.70    18485.62    464.53 o 
  17   3  11    48829.56    47331.51    917.26 o 
  19   3  11    32017.61    32177.00    911.33 o 
  21   3  11     2124.90     1899.19    212.42 o 
 -30   4  11      557.01      914.24    363.34 o 
 -28   4  11      852.70      832.23    287.28 o 
 -26   4  11     7200.52     7198.81    430.97 o 
 -24   4  11    12128.89    12170.45    514.17 o 
 -22   4  11    10544.49    10153.79    580.52 o 
 -20   4  11    15124.83    15358.43    535.93 o 
 -18   4  11      836.37      420.86    182.14 o 
 -16   4  11     1384.67     1047.69    190.35 o 
 -14   4  11     1801.10     1616.35    159.57 o 
 -12   4  11    55581.60    56133.62   1292.18 o 
 -10   4  11    19187.50    17261.28    344.41 o 
  -8   4  11     1825.02     1572.17    116.64 o 
  -6   4  11      224.66        4.13     81.27 o 
  -4   4  11    51446.00    49462.04   1012.83 o 
  -2   4  11   129217.84   126997.52   2397.79 o 
   0   4  11    66841.24    66189.52   1329.68 o 
   2   4  11    41250.49    41036.46    899.37 o 
   4   4  11    19396.14    19157.57    524.98 o 
   6   4  11     5193.75     4809.82    266.36 o 
   8   4  11     1382.22     1202.76    187.80 o 
  10   4  11    30645.55    31659.86    796.73 o 
  12   4  11     6686.95     6725.41    310.19 o 
  14   4  11     3117.08     3085.00    245.00 o 
  16   4  11       47.18      108.64    164.23 o 
  18   4  11     1911.50     1717.79    236.37 o 
  20   4  11     7422.23     6960.32    362.52 o 
  22   4  11     4937.72     4269.28    341.15 o 
 -29   5  11       64.59      -98.26    276.55 o 
 -27   5  11     1314.22     1017.64    270.79 o 
 -25   5  11      112.53     -247.44    247.44 o 
 -23   5  11        3.68     -193.17    193.17 o 
 -21   5  11     8789.05     8332.56    660.91 o 
 -19   5  11    73506.77    73220.41   2775.89 o 
 -17   5  11    44513.48    45246.16   1087.47 o 
 -15   5  11       64.19     -168.28    168.28 o 
 -13   5  11    25350.30    24413.78    575.09 o 
 -11   5  11     3669.69     3980.27    205.52 o 
  -9   5  11    21034.59    19767.83    382.51 o 
  -7   5  11    47084.07    47980.01    889.06 o 
  -5   5  11   187357.42   176103.69   2993.95 o 
  -3   5  11     2473.77     1919.24    145.59 o 
  -1   5  11      170.18       92.48    102.46 o 
   1   5  11    24974.97    22221.05    523.18 o 
   3   5  11    28505.20    29202.23    649.19 o 
   5   5  11   134896.66   135754.28   2608.26 o 
   7   5  11     3140.26     3541.40    246.92 o 
   9   5  11       51.63     -129.90    129.90 o 
  11   5  11     8795.90     9239.94    394.41 o 
  13   5  11      287.57      133.28    147.58 o 
  15   5  11     4259.65     3789.87    269.08 o 
  17   5  11    44369.96    45351.90   1050.54 o 
  19   5  11    28023.26    27888.66    760.13 o 
  21   5  11     1391.34     1297.31    230.16 o 
 -28   6  11     1789.47     1199.63    323.16 o 
 -26   6  11     1059.88      557.48    307.51 o 
 -24   6  11     2350.49     1281.82    273.63 o 
 -22   6  11    16173.29    16330.60    587.96 o 
 -20   6  11    14131.93    14293.29    587.57 o 
 -18   6  11      120.78      262.23    182.19 o 
 -16   6  11     7008.64     6140.57    324.49 o 
 -14   6  11    26444.28    25735.80    608.17 o 
 -12   6  11     8951.26     9043.70    312.38 o 
 -10   6  11       87.62      -76.19     76.19 o 
  -8   6  11     2377.57     2510.39    135.58 o 
  -6   6  11    15400.00    13821.43    358.95 o 
  -4   6  11     6512.20     6693.67    246.49 o 
  -2   6  11   139255.38   139755.28   2423.24 o 
   0   6  11   148659.91   147571.91   2560.80 o 
   2   6  11    61589.46    63889.30   1211.92 o 
   4   6  11    16257.62    16222.09    447.54 o 
   6   6  11        4.60      187.29    135.19 o 
   8   6  11    13616.26    13489.63    465.72 o 
  10   6  11       13.00      -11.47    143.45 o 
  12   6  11    12696.41    12662.63    418.19 o 
  14   6  11     4755.38     5048.97    289.15 o 
  16   6  11     2644.65     2449.62    243.96 o 
  18   6  11        1.58     -157.75    168.17 o 
  20   6  11    16400.27    14698.42    580.31 o 
 -29   7  11     1839.31     1087.01    308.41 o 
 -27   7  11     1786.89     1061.09    393.20 o 
 -25   7  11     1533.96     1253.30    305.26 o 
 -23   7  11      827.70      556.85    263.94 o 
 -21   7  11       16.16     -172.75    197.66 o 
 -19   7  11    42781.84    42487.13   1392.28 o 
 -17   7  11    32206.78    32426.17   1013.15 o 
 -15   7  11      804.15      458.24    142.01 o 
 -13   7  11      269.02      125.22    126.84 o 
 -11   7  11      774.65      474.55    135.40 o 
  -9   7  11    35948.66    34032.75    555.75 o 
  -7   7  11        2.76      -84.73     84.73 o 
  -5   7  11   116190.16   115164.58   2015.38 o 
  -3   7  11    21510.39    20248.48    479.18 o 
  -1   7  11     2309.11     1804.13    158.96 o 
   1   7  11     1455.54     1636.00    163.20 o 
   3   7  11    57818.93    60560.52   1173.92 o 
   5   7  11    28029.63    28970.34    667.63 o 
   7   7  11     3904.92     3774.59    285.12 o 
   9   7  11     9739.45    10183.49    380.08 o 
  11   7  11       15.89       78.27    136.60 o 
  13   7  11      505.47      596.25    171.68 o 
  15   7  11      463.45      110.50    165.51 o 
  17   7  11    13731.49    14873.99    560.07 o 
  19   7  11    15510.18    15179.23    512.29 o 
  21   7  11      134.52      259.78    210.02 o 
 -28   8  11      850.24      644.26    304.83 o 
 -26   8  11       47.00     -291.02    291.02 o 
 -24   8  11        9.34      214.92    263.66 o 
 -22   8  11    13453.96    12663.00    591.91 o 
 -20   8  11    10984.40    11600.19    619.23 o 
 -18   8  11     3431.50     2651.14    328.99 o 
 -16   8  11    32884.86    31138.50   1058.46 o 
 -14   8  11     2164.47     1762.04    184.21 o 
 -12   8  11     1909.03     2402.34    186.58 o 
 -10   8  11     4136.52     3943.37    204.22 o 
  -8   8  11    33100.02    30832.05    553.41 o 
  -6   8  11    18240.90    17947.89    436.92 o 
  -4   8  11    49746.22    48801.88    946.24 o 
  -2   8  11     7072.73     7220.07    271.80 o 
   0   8  11     4791.73     4313.60    228.17 o 
   2   8  11    35317.34    35473.60    761.44 o 
   4   8  11    13723.29    13245.70    405.25 o 
   6   8  11    23519.21    24354.40    663.20 o 
   8   8  11    10235.19     9596.96    398.03 o 
  10   8  11     5026.98     5530.25    300.95 o 
  12   8  11     4956.52     4197.96    252.54 o 
  14   8  11     3673.80     3364.60    259.44 o 
  16   8  11    17928.61    18245.36    550.80 o 
  18   8  11      538.73      515.64    190.71 o 
  20   8  11    24083.68    22158.59    791.72 o 
 -27   9  11     1118.05      356.05    282.76 o 
 -25   9  11     2020.63     1832.36    337.73 o 
 -23   9  11     9987.07     9712.51    750.22 o 
 -21   9  11     1934.32     1877.29    354.85 o 
 -19   9  11     7399.83     6315.25    427.61 o 
 -17   9  11     8125.94     7034.84    425.20 o 
 -15   9  11     4762.03     4231.75    275.16 o 
 -13   9  11      275.73      102.65    159.98 o 
 -11   9  11     8481.37     7488.01    293.58 o 
  -9   9  11    74166.62    73615.91   1257.36 o 
  -7   9  11     8117.83     7912.20    258.84 o 
  -5   9  11    52535.79    51639.02    995.32 o 
  -3   9  11     1613.11     1069.12    132.25 o 
  -1   9  11     5552.50     5144.05    296.82 o 
   1   9  11     6436.20     6189.93    265.22 o 
   3   9  11    19830.02    19909.38    574.77 o 
   5   9  11    12357.08    12869.67    405.10 o 
   7   9  11     6164.38     6196.59    299.11 o 
   9   9  11    92527.38    95156.00   1798.46 o 
  11   9  11     3652.81     2795.11    221.75 o 
  13   9  11       80.27       12.01    147.84 o 
  15   9  11     2888.21     2541.03    291.76 o 
  17   9  11     2605.59     2576.66    368.03 o 
  19   9  11     5689.63     5373.47    366.23 o 
 -26  10  11     1783.02     1314.36    338.08 o 
 -24  10  11     4237.84     4042.66    414.58 o 
 -22  10  11     2774.91     1976.04    368.91 o 
 -20  10  11    15052.78    13349.78    607.83 o 
 -18  10  11     4747.74     4012.72    352.63 o 
 -16  10  11    42314.72    40845.02   1024.43 o 
 -14  10  11     2520.20     2545.53    263.07 o 
 -12  10  11     4623.48     4353.97    313.78 o 
 -10  10  11     4883.59     4845.77    288.83 o 
  -8  10  11     5855.76     6162.23    259.73 o 
  -6  10  11    13091.45    12774.40    376.36 o 
  -4  10  11    15793.16    15200.04    475.27 o 
  -2  10  11     1503.64     1588.92    155.09 o 
   0  10  11     1104.49      806.87    143.59 o 
   2  10  11     1740.40     1617.10    166.11 o 
   4  10  11     2327.49     2260.93    193.40 o 
   6  10  11    18632.24    19405.02    537.71 o 
   8  10  11    15286.67    15444.79    478.64 o 
  10  10  11     1207.02      917.39    238.35 o 
  12  10  11      207.56      220.10    155.35 o 
  14  10  11      167.31      -13.72    157.46 o 
  16  10  11    23292.23    22143.78    849.64 o 
  18  10  11     1381.96     1206.28    217.62 o 
 -25  11  11      455.02      421.35    296.58 o 
 -23  11  11    19801.32    17962.88   1088.26 o 
 -21  11  11    15415.69    14938.29    803.39 o 
 -19  11  11     2629.43     2166.99    578.93 o 
 -17  11  11       12.38        9.24    207.14 o 
 -15  11  11    25748.85    25020.03    713.59 o 
 -13  11  11     1484.90     1305.07    226.75 o 
 -11  11  11     5956.28     4750.31    425.68 o 
  -9  11  11    66529.60    69755.27   1830.57 o 
  -7  11  11       37.61     -105.11    105.11 o 
  -5  11  11    33718.46    34363.46    737.35 o 
  -3  11  11       83.71       15.16    125.78 o 
  -1  11  11     6141.32     6236.03    305.80 o 
   1  11  11     2103.35     1971.96    175.60 o 
   3  11  11     1504.78     1462.34    166.53 o 
   5  11  11    27245.56    27261.03    658.14 o 
   7  11  11     9438.65     9276.88    365.65 o 
   9  11  11    69773.22    71699.68   1300.45 o 
  11  11  11      521.80      306.05    155.69 o 
  13  11  11     4855.59     4457.35    308.98 o 
  15  11  11    15956.37    16841.72    603.08 o 
  17  11  11       60.50     -160.72    254.34 o 
  19  11  11        7.48      494.83    228.06 o 
 -26  12  11     1868.59     1010.60    467.18 o 
 -24  12  11    11323.85    10965.16    821.78 o 
 -22  12  11       80.62     -255.57    255.57 o 
 -20  12  11     5364.05     4620.62    681.06 o 
 -18  12  11     4539.00     4419.79    379.17 o 
 -16  12  11     6978.50     7449.98    545.36 o 
 -14  12  11     8110.76     7624.35    434.71 o 
 -12  12  11       41.24     -158.17    159.54 o 
 -10  12  11      244.28      236.94    186.34 o 
  -8  12  11    27970.82    28458.01    962.15 o 
  -6  12  11    45918.09    47725.86    961.90 o 
  -4  12  11       33.68     -105.37    105.37 o 
  -2  12  11      107.05      -76.47    127.34 o 
   0  12  11    41794.05    41807.20    975.80 o 
   2  12  11       14.49      -66.11    125.17 o 
   4  12  11        1.96     -131.46    141.33 o 
   6  12  11    51510.02    51698.77   1081.30 o 
   8  12  11    42258.93    43893.91    877.72 o 
  10  12  11     2848.16     2715.73    221.44 o 
  12  12  11      207.65      308.46    179.14 o 
  14  12  11     1658.89     1423.42    229.42 o 
  16  12  11    11789.25    10656.09    476.24 o 
  18  12  11     1911.45     1639.21    373.17 o 
 -25  13  11      106.59      141.91    265.69 o 
 -23  13  11    21375.97    20901.10   1192.65 o 
 -21  13  11    10264.90     9691.03    709.13 o 
 -19  13  11       65.28     -282.55    282.55 o 
 -17  13  11     2265.00     2183.51    322.51 o 
 -15  13  11    22205.87    22086.35    808.40 o 
 -13  13  11     1233.89     1067.77    241.01 o 
 -11  13  11     8068.22     9169.53    499.48 o 
  -9  13  11    36505.86    37313.40   1595.27 o 
  -7  13  11     4186.96     4268.25    292.01 o 
  -5  13  11    10014.79    11046.59    367.47 o 
  -3  13  11     1662.62     1014.61    173.43 o 
  -1  13  11     8913.44     8252.96    361.07 o 
   1  13  11     2761.36     3035.73    243.78 o 
   3  13  11      322.57       42.47    152.77 o 
   5  13  11     7195.77     7188.42    611.27 o 
   7  13  11     4694.48     4558.01    319.93 o 
   9  13  11    44251.68    45670.05   1092.29 o 
  11  13  11     1735.04     1693.78    249.71 o 
  13  13  11      676.03      724.83    205.46 o 
  15  13  11    16309.13    16146.72    625.93 o 
  17  13  11      410.38      427.43    194.03 o 
 -24  14  11    10442.68     9600.93    754.19 o 
 -22  14  11     1476.93     1371.70    433.45 o 
 -20  14  11     3978.52     3251.73    591.08 o 
 -18  14  11      662.75      566.06    333.91 o 
 -16  14  11     8783.53     9183.00    533.51 o 
 -14  14  11      915.70      716.75    238.05 o 
 -12  14  11       40.76      -48.10    189.50 o 
 -10  14  11      564.76      134.02    194.21 o 
  -8  14  11    25836.61    26420.60    770.83 o 
  -6  14  11    40143.96    41490.88   1074.59 o 
  -4  14  11     6027.44     6541.44    316.16 o 
  -2  14  11     1846.36     1920.14    215.83 o 
   0  14  11    21318.28    21329.06    621.55 o 
   2  14  11     2044.84     2009.76    276.91 o 
   4  14  11     6273.15     6009.78    982.43 o 
   6  14  11    35818.50    35601.44    897.49 o 
   8  14  11     3606.47     3389.65    292.01 o 
  10  14  11     1121.00      866.83    221.30 o 
  12  14  11      414.45      698.30    241.38 o 
  14  14  11      654.26      439.84    265.08 o 
  16  14  11     2514.46     2145.16    316.46 o 
 -23  15  11     7280.31     7531.13    685.16 o 
 -21  15  11     5829.32     4821.83    725.03 o 
 -19  15  11     4613.94     5549.52    573.91 o 
 -17  15  11     2448.82     2734.71    369.94 o 
 -15  15  11    24357.23    25664.46    928.27 o 
 -13  15  11     3232.99     3473.53    513.66 o 
 -11  15  11      125.86       77.08    207.02 o 
  -9  15  11    28490.78    29305.77   1136.54 o 
  -7  15  11    10348.29    10431.25    455.14 o 
  -5  15  11    11188.17    10710.79    575.60 o 
  -3  15  11     5595.75     5676.19    420.60 o 
  -1  15  11     5690.08     5908.57    385.48 o 
   1  15  11    12782.10    13822.50    574.04 o 
   3  15  11     4394.54     4232.02    359.67 o 
   5  15  11     4051.00     4610.87    361.81 o 
   7  15  11     3027.19     3981.52    439.15 o 
   9  15  11     9041.59     9080.67    633.68 o 
  11  15  11      152.23      104.32    217.18 o 
  13  15  11     1187.86      977.20    262.16 o 
  15  15  11    10137.73    12126.42    894.99 o 
 -22  16  11     1157.53      625.32    406.39 o 
 -20  16  11      994.06     1918.18    455.23 o 
 -18  16  11      293.45      270.12    290.60 o 
 -16  16  11       88.49       91.00    264.24 o 
 -14  16  11    12182.65    12357.48    803.52 o 
 -12  16  11     2606.49     2111.31    397.65 o 
 -10  16  11    11798.77    13866.35   1197.89 o 
  -8  16  11    18014.70    19092.55    996.96 o 
  -6  16  11    20559.97    20202.23   1410.46 o 
  -4  16  11     6577.61     6513.04   1194.67 o 
  -2  16  11      148.71      482.36    305.26 o 
   0  16  11    28217.91    29845.97   1432.93 o 
   2  16  11      588.06      377.71    285.07 o 
   4  16  11       10.54       99.45    263.07 o 
   6  16  11    27061.48    30114.22   1043.53 o 
   8  16  11     1369.82     1122.36    259.06 o 
  10  16  11     9068.77     9075.37    491.35 o 
  12  16  11      128.69      302.03    257.09 o 
  14  16  11     2062.01     2340.65    325.84 o 
 -17  17  11       67.19     -202.55    505.10 o 
 -15  17  11     7032.27     7038.05    996.98 o 
 -13  17  11       18.53       60.07    481.58 o 
 -11  17  11     5357.29     4662.66    802.53 o 
  -9  17  11      139.87      -59.79    365.46 o 
  -7  17  11        2.29      -35.04    248.16 o 
  -5  17  11      160.34      265.05    294.80 o 
  -3  17  11     5822.45     5772.56    590.32 o 
  -1  17  11     5584.22     6032.68    508.01 o 
   1  17  11      665.75      766.40    292.93 o 
   3  17  11     2075.51     1971.72    281.38 o 
   5  17  11     1124.87     1121.86    256.61 o 
   7  17  11     1074.68      844.43    243.99 o 
   9  17  11     1761.72     1714.52    282.83 o 
  11  17  11     3222.71     3494.93    346.78 o 
 -18  18  11        1.16      445.15    578.75 o 
 -16  18  11        6.50      682.70    583.53 o 
 -14  18  11    10720.12    11725.91   1228.77 o 
 -12  18  11      804.66      572.31    553.81 o 
 -10  18  11    15230.42    15411.20   1365.45 o 
  -8  18  11      969.39      874.99    491.87 o 
  -6  18  11      333.56      420.50    312.18 o 
  -4  18  11    10574.64    11747.95    826.77 o 
  -2  18  11     1439.99     1450.45    412.08 o 
   0  18  11     2234.84     2223.62    375.34 o 
   2  18  11     1970.81     2084.66    287.17 o 
   4  18  11      973.88      574.07    223.87 o 
   6  18  11     1154.21      759.81    237.13 o 
   8  18  11     5224.55     5629.83    415.14 o 
  10  18  11     4453.36     3909.83    505.37 o 
 -17  19  11       54.18      226.05    575.53 o 
 -15  19  11       20.44     -520.50    565.25 o 
 -13  19  11     8157.42     8461.15   1133.01 o 
 -11  19  11    20553.02    22777.77   1734.33 o 
  -9  19  11      323.31       87.00    491.48 o 
  -7  19  11      353.73      589.34    655.62 o 
  -5  19  11     4576.41     4135.18    881.90 o 
  -3  19  11     9404.22    13018.09    984.86 o 
  -1  19  11     3475.67     3445.95    732.01 o 
   1  19  11     7474.79     7507.28    592.81 o 
   3  19  11     2619.06     2312.31    463.81 o 
   5  19  11     9175.79     9260.50    854.40 o 
   7  19  11        0.92     -238.48    356.41 o 
   9  19  11      386.94      353.77    316.61 o 
 -14  20  11     6540.58     6216.42   1064.04 o 
 -12  20  11     1553.05     1784.95    726.03 o 
 -10  20  11     8691.94    10569.90   1228.03 o 
  -8  20  11      389.01      312.00    541.76 o 
  -6  20  11     2543.03     1398.76    425.73 o 
  -4  20  11    22557.52    23772.87   2223.70 o 
  -2  20  11      954.55     1336.90    438.52 o 
   0  20  11     2765.62     2555.49    437.63 o 
   2  20  11     4334.81     3828.83    537.86 o 
   4  20  11    18889.01    19227.90    955.88 o 
   6  20  11      993.44     1290.50    370.70 o 
 -11  21  11    18657.33    22590.99   1869.14 o 
  -9  21  11     1609.53     1435.03    701.20 o 
  -7  21  11       26.47      -11.99    509.82 o 
  -5  21  11      703.10      769.11    406.83 o 
  -3  21  11      127.00      428.33    362.11 o 
  -1  21  11      624.90      489.48    363.57 o 
   1  21  11      215.74      195.31    296.37 o 
   3  21  11      478.14      751.46    577.31 o 
 -30   0  12    10161.37    10558.24   1254.99 o 
 -28   0  12    39937.27    45626.25   2679.77 o 
 -26   0  12    19355.10    20834.46   1562.02 o 
 -24   0  12     2006.96      208.17    519.26 o 
 -22   0  12        1.22      352.29    437.82 o 
 -20   0  12     3429.72     3992.78    653.64 o 
 -18   0  12      836.49      660.39    372.40 o 
 -16   0  12    29008.42    28332.57   1578.16 o 
 -14   0  12    13181.39    11562.08    882.65 o 
 -12   0  12    62318.08    59030.05   2723.80 o 
 -10   0  12   316118.75   283926.06   6739.94 o 
  -8   0  12       89.47       41.89    141.34 o 
  -6   0  12     3729.25     3486.74    310.96 o 
  -4   0  12    41060.33    39081.02   1356.31 o 
  -2   0  12        1.61     -110.68    137.10 o 
   0   0  12     2916.41     1868.05    271.53 o 
   2   0  12   108885.88   106990.26   3343.96 o 
   4   0  12   202726.75   198234.30   4702.77 o 
   6   0  12     4311.73     4662.31    379.50 o 
   8   0  12     4924.85     4897.96    465.72 o 
  10   0  12    26999.46    27233.75    881.26 o 
  12   0  12     4918.04     5161.81    377.40 o 
  14   0  12    43326.46    42552.34   1280.59 o 
  16   0  12     6163.85     5878.80    555.49 o 
  18   0  12     2335.62     2340.47    333.28 o 
  20   0  12      325.22      146.98    260.58 o 
 -29   1  12      292.58     1183.52    473.79 o 
 -27   1  12     9305.81     9684.75    764.01 o 
 -25   1  12    20529.48    21488.54    785.43 o 
 -23   1  12      564.10      327.76    219.96 o 
 -21   1  12      907.76      651.91    213.26 o 
 -19   1  12    24533.97    24609.34    779.88 o 
 -17   1  12    16968.48    16109.61    563.31 o 
 -15   1  12       19.47      142.04    144.37 o 
 -13   1  12    92531.27    85445.14   2093.44 o 
 -11   1  12   110839.09   101244.46   1624.44 o 
  -9   1  12     2223.67     1924.67    146.94 o 
  -7   1  12        2.20      -82.53     82.53 o 
  -5   1  12      784.82      527.05    114.81 o 
  -3   1  12    19896.55    17987.08    537.88 o 
  -1   1  12     4782.33     4176.50    205.63 o 
   1   1  12   115011.50   110888.35   2126.47 o 
   3   1  12    13812.58    11855.55    377.96 o 
   5   1  12    74158.31    70920.52   1448.49 o 
   7   1  12    28891.54    28470.14    710.80 o 
   9   1  12    43773.23    43123.30    952.03 o 
  11   1  12    96817.10    99755.11   1803.40 o 
  13   1  12     2018.38     2060.25    225.80 o 
  15   1  12    13876.69    12814.35    417.83 o 
  17   1  12    20466.22    20085.31    553.38 o 
  19   1  12    30726.94    28448.28    711.29 o 
  21   1  12      839.33      630.52    193.99 o 
 -30   2  12      873.87      463.71    301.35 o 
 -28   2  12    33646.69    37887.66   1221.83 o 
 -26   2  12     2668.02     2555.13    338.40 o 
 -24   2  12    22937.67    24129.09    854.29 o 
 -22   2  12      589.42      329.05    231.80 o 
 -20   2  12    32982.94    31440.13    968.77 o 
 -18   2  12        2.69     -122.20    166.11 o 
 -16   2  12     4937.53     4678.11    302.78 o 
 -14   2  12    45130.68    42689.69   1304.04 o 
 -12   2  12    30911.46    28937.07    713.20 o 
 -10   2  12   119536.87   114976.16   1832.45 o 
  -8   2  12     1992.14     1812.19    127.28 o 
  -6   2  12    35788.33    34256.46    654.98 o 
  -4   2  12    21695.76    19761.02    486.71 o 
  -2   2  12    12891.60    11714.46    352.25 o 
   0   2  12      791.16      900.35    152.86 o 
   2   2  12    72176.03    69591.98   1406.66 o 
   4   2  12    29730.51    29714.17    711.23 o 
   6   2  12     2516.47     1984.76    238.73 o 
   8   2  12    35124.09    34353.86    994.46 o 
  10   2  12    10140.53     9253.49    432.26 o 
  12   2  12    25191.69    25838.03    707.94 o 
  14   2  12     7991.23     7356.67    405.36 o 
  16   2  12     4594.01     3745.56    235.92 o 
  18   2  12      170.44      155.32    160.32 o 
  20   2  12      155.41      -51.05    156.99 o 
 -29   3  12        4.82      172.58    275.71 o 
 -27   3  12     4962.70     5566.12    447.92 o 
 -25   3  12    11665.88    11752.08   1437.25 o 
 -23   3  12      639.52      239.11    240.85 o 
 -21   3  12     8159.79     8429.24    465.60 o 
 -19   3  12      105.28      110.92    194.41 o 
 -17   3  12      286.23      234.15    165.70 o 
 -15   3  12     4824.42     4849.87    310.66 o 
 -13   3  12    60530.04    58101.79   1357.88 o 
 -11   3  12    54778.45    51512.52    823.14 o 
  -9   3  12     1402.50     1031.20    110.84 o 
  -7   3  12     8592.94     6966.91    234.29 o 
  -5   3  12     4056.26     3238.52    172.52 o 
  -3   3  12    13055.56    12156.44    360.61 o 
  -1   3  12     7296.42     6095.73    258.79 o 
   1   3  12    87855.40    84579.76   1672.21 o 
   3   3  12     3187.81     2619.89    199.81 o 
   5   3  12    61526.46    60093.66   1265.89 o 
   7   3  12     3034.18     2343.75    217.84 o 
   9   3  12     3684.13     3610.16    280.03 o 
  11   3  12    50962.63    50420.04   1149.77 o 
  13   3  12     2432.84     2255.10    251.88 o 
  15   3  12    23183.93    22977.59    646.74 o 
  17   3  12     3032.54     2704.19    252.85 o 
  19   3  12    14593.24    12857.28    467.65 o 
  21   3  12       56.82      170.87    191.73 o 
 -28   4  12     4371.70     4659.85    630.78 o 
 -26   4  12        2.48     -249.67    249.67 o 
 -24   4  12    34903.21    35822.10   1763.23 o 
 -22   4  12      355.53      369.67    211.29 o 
 -20   4  12     7768.95     6892.97    362.77 o 
 -18   4  12     1528.41     1257.35    261.47 o 
 -16   4  12     1166.78      888.53    184.90 o 
 -14   4  12    33865.80    34958.89    856.25 o 
 -12   4  12      189.75      -53.89    109.83 o 
 -10   4  12    66911.12    63940.01    999.05 o 
  -8   4  12     4999.26     5020.43    202.29 o 
  -6   4  12     7225.79     6722.83    238.92 o 
  -4   4  12     9857.07     8608.73    303.37 o 
  -2   4  12     5430.07     5135.48    238.91 o 
   0   4  12    70871.62    65808.38   1338.61 o 
   2   4  12     9878.59    10031.30    407.45 o 
   4   4  12    74431.98    69583.29   1434.19 o 
   6   4  12     1377.15     1147.39    184.91 o 
   8   4  12      159.71        9.12    142.26 o 
  10   4  12      104.86      -31.50    155.64 o 
  12   4  12     9117.48     8420.79    350.85 o 
  14   4  12     7723.33     7401.53    345.38 o 
  16   4  12     7191.76     6229.34    331.15 o 
  18   4  12     5455.49     4798.77    313.41 o 
  20   4  12      723.67      625.04    204.78 o 
 -29   5  12     2528.30     2437.81    363.45 o 
 -27   5  12     4399.04     4382.14    426.48 o 
 -25   5  12     7526.63     7844.32    531.62 o 
 -23   5  12     5021.24     4579.92    410.81 o 
 -21   5  12    11690.69    12022.26    491.11 o 
 -19   5  12     1767.08     1593.81    230.42 o 
 -17   5  12     8797.87     8637.52    377.98 o 
 -15   5  12     2879.57     2675.82    235.61 o 
 -13   5  12    12706.95    12605.71    401.37 o 
 -11   5  12      105.96      -42.47     91.47 o 
  -9   5  12    36038.35    33565.05    579.91 o 
  -7   5  12    12547.18    12874.36    338.25 o 
  -5   5  12       39.50      -99.85     99.85 o 
  -3   5  12    12180.86    11625.92    369.75 o 
  -1   5  12     2729.82     2888.88    199.85 o 
   1   5  12    35982.68    36271.85    825.28 o 
   3   5  12     2396.63     2117.67    201.30 o 
   5   5  12     2183.91     2123.02    204.90 o 
   7   5  12    15236.62    14216.95    469.77 o 
   9   5  12       89.10      128.34    152.41 o 
  11   5  12     6424.85     6404.69    436.95 o 
  13   5  12       47.09      349.38    167.75 o 
  15   5  12    15885.47    15667.87    611.18 o 
  17   5  12     3519.72     3421.47    329.56 o 
  19   5  12       21.77      386.08    202.48 o 
  21   5  12     2226.58     1527.87    279.35 o 
 -28   6  12      774.18      437.71    296.13 o 
 -26   6  12     2255.20     1547.71    318.13 o 
 -24   6  12    19821.90    19775.75    816.26 o 
 -22   6  12       16.68     -114.11    198.67 o 
 -20   6  12      458.25       77.87    195.04 o 
 -18   6  12     7154.80     7086.03    480.60 o 
 -16   6  12       80.29     -150.09    150.09 o 
 -14   6  12    13177.51    12184.04    378.07 o 
 -12   6  12      667.74      387.65    133.71 o 
 -10   6  12       20.95      -85.18     85.18 o 
  -8   6  12     1043.13      998.79    114.96 o 
  -6   6  12    17673.54    17861.05    436.47 o 
  -4   6  12      341.01      258.17    111.00 o 
  -2   6  12   102603.13   100708.25   1801.41 o 
   0   6  12    62804.44    61931.88   1182.14 o 
   2   6  12        5.73     -110.83    110.83 o 
   4   6  12     1441.64     1241.14    171.67 o 
   6   6  12      191.35      312.77    147.20 o 
   8   6  12      541.43      483.77    165.90 o 
  10   6  12     3637.40     3228.30    267.68 o 
  12   6  12    27284.54    26945.58    667.28 o 
  14   6  12      287.40      356.27    169.97 o 
  16   6  12    15382.06    13914.03    490.01 o 
  18   6  12     4060.64     3444.21    289.13 o 
  20   6  12     3743.65     3406.42    497.79 o 
 -27   7  12      440.55     -249.66    249.66 o 
 -25   7  12     1766.05     1697.17    319.06 o 
 -23   7  12     5735.44     4784.77    464.02 o 
 -21   7  12    11744.67    12483.66    506.77 o 
 -19   7  12     1592.60     1717.89    247.45 o 
 -17   7  12    23950.00    24457.08    698.54 o 
 -15   7  12    12961.12    12068.26    438.01 o 
 -13   7  12     3389.27     2759.59    217.53 o 
 -11   7  12       18.48      -36.86    118.27 o 
  -9   7  12    90300.49    86233.92   1248.66 o 
  -7   7  12    38069.13    37042.86    749.84 o 
  -5   7  12     4772.18     4294.75    286.49 o 
  -3   7  12     5845.94     5559.06    239.85 o 
  -1   7  12    16001.18    14806.36    408.92 o 
   1   7  12    26742.63    26843.22    620.47 o 
   3   7  12     9691.02     8737.32    328.51 o 
   5   7  12     6123.49     6206.07    287.15 o 
   7   7  12    11147.76    12294.12    411.28 o 
   9   7  12    31890.59    31808.03    818.15 o 
  11   7  12     6893.69     6518.97    316.67 o 
  13   7  12     1637.69     1489.75    208.62 o 
  15   7  12    30633.82    28402.56    719.16 o 
  17   7  12     6711.10     5894.12    342.93 o 
  19   7  12     1152.17      995.81    223.43 o 
 -28   8  12     3823.03     2467.95    373.77 o 
 -26   8  12     2778.07     2214.73    349.20 o 
 -24   8  12     6014.45     4909.73    507.60 o 
 -22   8  12        7.87     -216.08    279.30 o 
 -20   8  12       24.62     -210.69    210.69 o 
 -18   8  12    10880.08     9733.79    498.27 o 
 -16   8  12      312.80      -50.22    177.81 o 
 -14   8  12    19389.48    17918.19    498.26 o 
 -12   8  12     4654.13     4139.35    228.42 o 
 -10   8  12      134.03      -81.01     81.01 o 
  -8   8  12    25361.32    24020.34    544.39 o 
  -6   8  12    21543.95    20402.23    488.74 o 
  -4   8  12     1031.27      881.30    132.37 o 
  -2   8  12    16576.75    16658.64    438.60 o 
   0   8  12    47140.48    48829.26    978.24 o 
   2   8  12    14672.34    14768.03    426.59 o 
   4   8  12      257.45      -94.01    129.26 o 
   6   8  12    26557.59    27955.37    676.86 o 
   8   8  12    26862.51    27330.47    681.46 o 
  10   8  12      332.71      -13.74    158.71 o 
  12   8  12     8290.81     7264.09    339.71 o 
  14   8  12     1044.35      887.23    200.48 o 
  16   8  12     6389.97     5244.13    343.24 o 
  18   8  12     2296.82     2169.21    261.08 o 
 -27   9  12      187.44      211.25    278.89 o 
 -25   9  12      170.92       82.28    270.87 o 
 -23   9  12     9379.56     8477.70    508.77 o 
 -21   9  12     9693.25     8278.28    492.86 o 
 -19   9  12      105.96     -211.60    211.60 o 
 -17   9  12    27786.58    27332.52    881.45 o 
 -15   9  12    25270.04    24175.96    826.56 o 
 -13   9  12      999.90      572.49    167.05 o 
 -11   9  12    32798.38    30917.13    936.41 o 
  -9   9  12    11979.17    11246.59    288.47 o 
  -7   9  12      872.59      622.60    117.26 o 
  -5   9  12        3.81      -89.91     96.88 o 
  -3   9  12     5033.63     4832.49    232.67 o 
  -1   9  12     3661.60     3250.06    205.94 o 
   1   9  12      274.19      306.11    125.96 o 
   3   9  12     2362.67     2179.76    207.32 o 
   5   9  12     4307.47     4817.17    264.23 o 
   7   9  12    23495.23    23371.67    615.31 o 
   9   9  12    10262.50    10525.84    435.44 o 
  11   9  12     4342.56     3800.77    253.90 o 
  13   9  12    34914.54    33389.86    795.34 o 
  15   9  12    22042.68    19845.90    582.82 o 
  17   9  12     1645.54     1619.64    238.21 o 
  19   9  12     2467.61     2816.52    270.54 o 
 -26  10  12      400.97      211.70    266.87 o 
 -24  10  12     4574.49     4911.84    433.68 o 
 -22  10  12      582.39       -9.25    244.37 o 
 -20  10  12      240.60      -65.90    295.32 o 
 -18  10  12     2695.93     2289.53    301.32 o 
 -16  10  12     6198.82     5763.89    415.85 o 
 -14  10  12     8654.38     7831.17    360.39 o 
 -12  10  12     8513.80     7384.34    405.41 o 
 -10  10  12      504.99      403.11    179.62 o 
  -8  10  12     9320.14     8939.37    315.55 o 
  -6  10  12    32792.97    31408.83    688.74 o 
  -4  10  12     1050.00      745.54    131.71 o 
  -2  10  12      281.31      424.19    126.73 o 
   0  10  12    12254.74    12137.17    379.96 o 
   2  10  12     4118.23     4093.78    237.48 o 
   4  10  12     1477.73     1825.63    191.71 o 
   6  10  12    37034.73    38076.17    857.93 o 
   8  10  12    11506.55    12006.08    433.63 o 
  10  10  12     6130.75     5969.11    298.13 o 
  12  10  12     2330.40     2043.90    220.91 o 
  14  10  12      338.83      436.93    180.73 o 
  16  10  12     3584.76     3519.10    285.86 o 
  18  10  12      124.61      279.76    186.68 o 
 -25  11  12     4401.22     4407.72    433.35 o 
 -23  11  12     4006.16     2990.32    379.95 o 
 -21  11  12      212.50      108.13    249.44 o 
 -19  11  12      868.63      277.07    281.79 o 
 -17  11  12     6250.98     5401.06    388.90 o 
 -15  11  12    22800.25    22755.64   1346.99 o 
 -13  11  12     3307.27     3030.11    294.32 o 
 -11  11  12    13572.24    13095.65    545.74 o 
  -9  11  12     6135.29     6303.07    299.31 o 
  -7  11  12     3530.50     3061.40    208.41 o 
  -5  11  12     6431.84     6323.67    307.26 o 
  -3  11  12     1595.89     1620.60    191.13 o 
  -1  11  12     4261.94     4177.79    266.71 o 
   1  11  12     1341.46     1126.93    166.94 o 
   3  11  12     1075.31     1207.39    166.96 o 
   5  11  12      238.07      108.40    147.35 o 
   7  11  12    10602.56    11279.72    420.26 o 
   9  11  12    30743.96    32313.43    714.57 o 
  11  11  12     3007.12     3136.17    246.99 o 
  13  11  12     1960.98     1889.68    320.03 o 
  15  11  12     1258.04     1457.01    340.33 o 
  17  11  12      215.70      476.62    237.91 o 
 -24  12  12      111.99       51.20    266.14 o 
 -22  12  12       70.51     -138.65    306.01 o 
 -20  12  12        5.84     -215.60    215.60 o 
 -18  12  12     1512.72     1589.04    370.83 o 
 -16  12  12     5502.98     4885.81    391.06 o 
 -14  12  12     1483.21     1393.90    242.63 o 
 -12  12  12      209.30       88.26    181.79 o 
 -10  12  12      302.81      369.50    191.12 o 
  -8  12  12    25055.24    26157.82    677.00 o 
  -6  12  12     2535.11     2158.16    192.74 o 
  -4  12  12     8083.74     8233.21    410.59 o 
  -2  12  12     1712.15     1582.26    202.61 o 
   0  12  12       17.38      136.37    141.01 o 
   2  12  12      760.02      539.93    175.12 o 
   4  12  12    10657.44    10432.54    434.50 o 
   6  12  12    26493.47    28626.20    842.63 o 
   8  12  12      138.47      168.65    149.02 o 
  10  12  12    14515.17    14658.27    446.17 o 
  12  12  12     4107.32     4657.29    305.08 o 
  14  12  12      188.72      -99.25    178.26 o 
  16  12  12        1.00      323.30    225.95 o 
 -25  13  12        6.57      139.28    379.86 o 
 -23  13  12      622.38      656.99    296.21 o 
 -21  13  12     7016.26     7669.76    669.56 o 
 -19  13  12    12263.13    11935.72    741.11 o 
 -17  13  12      204.89      542.95    260.61 o 
 -15  13  12    17304.72    16917.19    692.40 o 
 -13  13  12     4350.41     4022.54    346.82 o 
 -11  13  12     2025.86     1984.04    276.16 o 
  -9  13  12     2298.91     1927.17    214.05 o 
  -7  13  12    17962.14    18824.01    532.82 o 
  -5  13  12     5482.57     4644.01    255.74 o 
  -3  13  12     2450.71     2010.18    219.43 o 
  -1  13  12      158.53      176.65    155.47 o 
   1  13  12      813.80     1105.84    199.80 o 
   3  13  12    19019.03    18479.13    589.04 o 
   5  13  12      644.61      391.63    191.54 o 
   7  13  12     8072.13     7819.70    475.57 o 
   9  13  12      191.88      218.07    194.50 o 
  11  13  12      361.06      452.81    206.54 o 
  13  13  12     2020.67     2671.25    295.74 o 
  15  13  12     1945.21     2264.93    351.57 o 
 -24  14  12     3507.86     3467.77    531.61 o 
 -22  14  12       85.36      -35.75    340.09 o 
 -20  14  12        3.00     -179.52    390.04 o 
 -18  14  12     1167.84      621.37    348.59 o 
 -16  14  12    11386.85    11988.67    604.50 o 
 -14  14  12     4498.27     3869.00    559.58 o 
 -12  14  12       29.85     -225.06    225.06 o 
 -10  14  12      667.28      558.51    276.05 o 
  -8  14  12     1388.73     1348.81    202.81 o 
  -6  14  12     1645.97     1674.77    194.66 o 
  -4  14  12    19103.01    17649.33    614.57 o 
  -2  14  12    38388.55    40658.91    983.19 o 
   0  14  12     7104.73     7384.40    364.94 o 
   2  14  12     1253.95     1200.35    261.70 o 
   4  14  12     1508.20     1473.12    272.33 o 
   6  14  12    10524.35    10718.10    537.60 o 
   8  14  12     1764.88     1883.06    258.32 o 
  10  14  12    16367.56    17799.99    604.81 o 
  12  14  12     5108.61     5022.81    355.48 o 
  14  14  12      891.92      765.41    299.50 o 
 -21  15  12    19078.61    18513.89    983.03 o 
 -19  15  12    14926.71    15274.70   1165.38 o 
 -17  15  12     2736.41     2613.36    369.91 o 
 -15  15  12      222.73      174.44    241.99 o 
 -13  15  12      846.54      876.40    263.46 o 
 -11  15  12      507.88      498.86    227.70 o 
  -9  15  12     1497.79     1264.75    262.11 o 
  -7  15  12    34953.76    36687.11   1069.00 o 
  -5  15  12    20336.62    20754.06    556.60 o 
  -3  15  12        1.17       -7.51    192.79 o 
  -1  15  12     8169.96     8668.80    584.71 o 
   1  15  12     2055.31     1884.54    285.72 o 
   3  15  12     9125.77     9155.29    496.25 o 
   5  15  12     4370.11     4388.32    384.70 o 
   7  15  12       83.57      221.22    196.79 o 
   9  15  12      443.78      223.09    225.20 o 
  11  15  12      253.79      -70.73    211.74 o 
  13  15  12     5732.26     6003.23    427.89 o 
 -20  16  12      194.76     -285.82    504.61 o 
 -18  16  12     1573.50     1753.88    417.92 o 
 -16  16  12     5539.05     5361.68    528.69 o 
 -14  16  12     1377.59     1131.97    295.30 o 
 -12  16  12       24.85     -215.07    215.07 o 
 -10  16  12      213.01       76.89    264.71 o 
  -8  16  12        0.14       43.39    177.47 o 
  -6  16  12     4611.14     4707.47    354.74 o 
  -4  16  12    21787.83    22859.52    772.34 o 
  -2  16  12    30412.07    34239.06   1014.93 o 
   0  16  12    13551.20    15261.79    785.98 o 
   2  16  12     3688.66     2819.54    391.40 o 
   4  16  12       38.00     -165.63    195.03 o 
   6  16  12       27.19      299.13    235.47 o 
   8  16  12     4588.70     4653.33    434.43 o 
  10  16  12     4088.69     3636.94    350.64 o 
  12  16  12     7518.74     7717.20    576.08 o 
 -17  17  12     7914.79     6739.21    963.99 o 
 -15  17  12     6721.15     6489.23    955.65 o 
 -13  17  12       42.85     -435.29    435.29 o 
 -11  17  12        5.51     -131.24    433.85 o 
  -9  17  12    18966.34    20961.06   1560.06 o 
  -7  17  12    11922.05    11784.19    798.38 o 
  -5  17  12     5115.77     4751.11    456.98 o 
  -3  17  12     3862.85     4360.61    490.07 o 
  -1  17  12      337.53      604.94    376.42 o 
   1  17  12    10326.13    10286.08    652.74 o 
   3  17  12    20570.03    22602.35   1247.82 o 
   5  17  12      315.45      336.03    226.43 o 
   7  17  12      785.64      732.61    253.23 o 
   9  17  12      918.41      936.11    268.74 o 
  11  17  12     4791.29     4194.33    380.40 o 
 -16  18  12     4322.59     3730.45    840.11 o 
 -14  18  12      389.24      280.82    577.59 o 
 -12  18  12        0.42     -372.40    503.07 o 
 -10  18  12      506.34      464.97    514.30 o 
  -8  18  12       17.83      883.10    497.88 o 
  -6  18  12     1175.38      549.44    351.08 o 
  -4  18  12    18615.57    18243.21   1183.13 o 
  -2  18  12    34242.82    39203.35   1394.62 o 
   0  18  12     8573.75     9412.09    648.73 o 
   2  18  12     1693.40     1532.81    288.04 o 
   4  18  12     2392.57     3027.28    331.38 o 
   6  18  12     2343.82     2525.29    314.14 o 
   8  18  12        6.29      185.80    222.96 o 
 -15  19  12     3624.53     2707.04    778.56 o 
 -13  19  12      133.24        5.87    553.93 o 
 -11  19  12       18.15     -390.13    494.18 o 
  -9  19  12      891.17      658.53    547.74 o 
  -7  19  12     7436.20     7474.55   1002.51 o 
  -5  19  12     4561.73     4590.94    486.98 o 
  -3  19  12     3718.36     3881.73    636.50 o 
  -1  19  12       92.69       99.96    219.60 o 
   1  19  12     7272.69     7684.86    449.28 o 
   3  19  12     5312.60     5822.67    400.88 o 
   5  19  12        5.29      151.31    289.85 o 
   7  19  12        2.71      362.06    309.60 o 
 -12  20  12      121.09      730.74    673.45 o 
 -10  20  12     5685.93     5136.03    949.88 o 
  -8  20  12      942.40      784.66    572.35 o 
  -6  20  12     8166.74     8289.36    764.41 o 
  -4  20  12      740.11      769.65    453.82 o 
  -2  20  12      607.57      337.46    304.42 o 
   0  20  12     7668.74     9237.80    712.15 o 
   2  20  12        5.08      200.89    298.37 o 
   4  20  12      695.60      904.09    358.79 o 
  -9  21  12      210.83      -82.57    511.52 o 
  -7  21  12      108.24       27.86    515.63 o 
  -5  21  12       80.97      207.71    305.27 o 
  -3  21  12     2844.40     3366.05    480.96 o 
  -1  21  12        2.15     -131.39    287.84 o 
   1  21  12     7312.81     8267.27   1210.07 o 
 -29   1  13      523.39      365.13    424.82 o 
 -27   1  13     1713.69     1618.98    465.94 o 
 -25   1  13      726.65      859.76    386.86 o 
 -23   1  13     2300.43     2038.71    460.76 o 
 -21   1  13     3415.69     3362.19    282.32 o 
 -19   1  13     7300.09     6928.97    567.92 o 
 -17   1  13     1730.55     1279.09    300.85 o 
 -15   1  13     3829.06     3468.80    543.80 o 
 -13   1  13      765.66      351.17    228.05 o 
 -11   1  13     1385.22     1346.49    135.78 o 
  -9   1  13    18153.90    16337.79    493.37 o 
  -7   1  13    11913.88    10725.59    389.84 o 
  -5   1  13     7472.38     6541.81    310.25 o 
  -3   1  13      563.04      716.67    152.82 o 
  -1   1  13     2415.97     2170.17    210.00 o 
   1   1  13    16459.17    15296.03    433.97 o 
   3   1  13     3410.13     3123.05    211.36 o 
   5   1  13      274.57       78.71    137.55 o 
   7   1  13    22381.94    20382.90    568.89 o 
   9   1  13     1168.85      920.67    186.61 o 
  11   1  13       13.56       45.67    130.56 o 
  13   1  13     7260.04     7593.26    316.31 o 
  15   1  13     4382.06     4501.91    271.68 o 
  17   1  13       18.19      175.13    169.14 o 
  19   1  13     1000.77     1346.55    246.29 o 
 -30   2  13      517.47      131.20    442.24 o 
 -28   2  13     6494.00     6225.16    453.32 o 
 -26   2  13     8206.77     9067.67    919.54 o 
 -24   2  13     3145.74     2859.68    333.20 o 
 -22   2  13        5.58     -195.23    195.23 o 
 -20   2  13      315.99      561.19    275.85 o 
 -18   2  13       92.32       -5.65    166.79 o 
 -16   2  13     1837.70     1431.09    207.50 o 
 -14   2  13    14764.78    12883.38    485.10 o 
 -12   2  13       71.52      -39.03     94.55 o 
 -10   2  13    18851.36    17510.01    382.77 o 
  -8   2  13      253.88      -58.07     85.90 o 
  -6   2  13      900.36      693.54    109.56 o 
  -4   2  13    57057.70    54563.18   1115.40 o 
  -2   2  13    13107.25    12474.79    376.03 o 
   0   2  13    16385.01    14726.67    425.62 o 
   2   2  13    26443.47    24913.28    623.54 o 
   4   2  13      211.48      343.06    139.38 o 
   6   2  13      427.51      154.30    149.62 o 
   8   2  13    19250.99    17973.10    598.29 o 
  10   2  13    30012.00    29781.84    838.55 o 
  12   2  13     1402.06     1015.06    205.80 o 
  14   2  13        7.75     -163.12    171.22 o 
  16   2  13      298.20      303.07    199.36 o 
  18   2  13     7949.72     7902.01    428.35 o 
  20   2  13     1863.88     1883.21    291.88 o 
 -29   3  13     3542.90     2993.89    438.69 o 
 -27   3  13      712.39      307.13    510.92 o 
 -25   3  13     5567.30     5043.93    416.42 o 
 -23   3  13     6230.04     6061.69    498.17 o 
 -21   3  13    15735.63    16491.90    652.89 o 
 -19   3  13    36888.89    38570.18   1122.07 o 
 -17   3  13    30564.94    28757.95    873.52 o 
 -15   3  13      452.28      512.45    185.71 o 
 -13   3  13     3017.70     3277.31    254.42 o 
 -11   3  13    60247.48    57190.05   1060.34 o 
  -9   3  13    59354.10    57457.63   1158.03 o 
  -7   3  13    49274.89    43659.69    918.13 o 
  -5   3  13      923.23      584.87    113.40 o 
  -3   3  13    19264.75    17717.11    473.31 o 
  -1   3  13     3375.96     2930.21    199.28 o 
   1   3  13      966.33      835.58    178.88 o 
   3   3  13     3844.36     3293.78    245.15 o 
   5   3  13      209.96       43.81    136.92 o 
   7   3  13        5.23      -23.44    136.93 o 
   9   3  13     6314.38     5765.51    318.13 o 
  11   3  13    40835.96    39624.16   1441.24 o 
  13   3  13    11802.08    11265.74    406.68 o 
  15   3  13     2998.71     3017.70    260.37 o 
  17   3  13    23945.67    23274.12    774.34 o 
  19   3  13     7308.44     5895.51    342.78 o 
 -28   4  13    10867.00    12233.30    758.10 o 
 -26   4  13     7586.59     8158.09    514.29 o 
 -24   4  13     5477.07     5915.17    443.14 o 
 -22   4  13     2237.41     2027.02    457.64 o 
 -20   4  13      106.55      233.78    221.32 o 
 -18   4  13     6210.97     5958.83    327.81 o 
 -16   4  13     1310.14      876.59    181.30 o 
 -14   4  13    11446.12    11467.65    412.94 o 
 -12   4  13     4616.71     4344.95    191.62 o 
 -10   4  13     7795.65     6919.50    219.28 o 
  -8   4  13      295.43      257.62    107.10 o 
  -6   4  13      381.97      163.49    107.69 o 
  -4   4  13   138252.27   135302.67   2560.20 o 
  -2   4  13    72279.97    68716.20   1387.54 o 
   0   4  13     7598.13     6977.62    298.80 o 
   2   4  13     1190.18     1050.05    167.61 o 
   4   4  13     7327.44     7069.22    357.11 o 
   6   4  13     9490.16     8961.18    442.01 o 
   8   4  13    21552.89    20539.76    596.82 o 
  10   4  13    60493.12    59286.06   1313.20 o 
  12   4  13    15686.90    15757.99    482.86 o 
  14   4  13      791.05      410.69    184.03 o 
  16   4  13    10351.19     9678.03    405.28 o 
  18   4  13    12331.27    11099.99    603.53 o 
  20   4  13     2225.54     1961.58    284.85 o 
 -29   5  13     2030.61     1274.30    547.84 o 
 -27   5  13      752.79      626.15    309.33 o 
 -25   5  13     1594.28      841.71    298.42 o 
 -23   5  13    17894.27    18108.49    635.92 o 
 -21   5  13    43823.27    45343.69   1619.82 o 
 -19   5  13    26551.14    26424.41    747.89 o 
 -17   5  13      476.46      535.47    183.16 o 
 -15   5  13        1.64     -146.93    146.93 o 
 -13   5  13     5030.76     4591.81    336.33 o 
 -11   5  13    21672.04    21445.69    453.58 o 
  -9   5  13    75585.54    73928.23   1228.44 o 
  -7   5  13    60385.25    59200.46   1088.29 o 
  -5   5  13    29286.32    27841.36    659.81 o 
  -3   5  13     4495.15     4510.56    241.59 o 
  -1   5  13    19859.08    19469.87    527.95 o 
   1   5  13     9156.80     8654.25    396.54 o 
   3   5  13       15.15     -150.15    150.15 o 
   5   5  13      104.01      -87.49    125.24 o 
   7   5  13        8.32      -92.07    133.25 o 
   9   5  13      128.60      332.20    173.16 o 
  11   5  13    19425.42    19384.59    698.22 o 
  13   5  13    21496.17    22503.83    654.97 o 
  15   5  13    15632.48    15653.06    574.58 o 
  17   5  13     6606.27     6166.99    399.70 o 
  19   5  13     5723.24     6054.55    348.69 o 
 -28   6  13    19768.88    19462.46    965.96 o 
 -26   6  13    17827.28    18465.31   1370.25 o 
 -24   6  13      322.31     -213.33    213.33 o 
 -22   6  13      473.54      505.76    216.44 o 
 -20   6  13        7.08      -51.62    188.63 o 
 -18   6  13    31315.48    30793.63    827.79 o 
 -16   6  13    10305.36    10084.69    405.84 o 
 -14   6  13    19415.56    17211.56    499.72 o 
 -12   6  13     3718.16     3287.23    210.60 o 
 -10   6  13     2280.59     2147.92    141.93 o 
  -8   6  13        1.83       15.64    100.97 o 
  -6   6  13    16059.59    16090.47    454.54 o 
  -4   6  13   220442.45   216312.94   4008.71 o 
  -2   6  13    33512.19    32321.53    758.95 o 
   0   6  13      469.47      -98.61    119.84 o 
   2   6  13    17117.07    15483.60    477.57 o 
   4   6  13      893.84      881.32    166.99 o 
   6   6  13     2912.27     2848.43    238.35 o 
   8   6  13    35596.46    37303.82   1126.26 o 
  10   6  13    39935.71    40395.96    986.28 o 
  12   6  13      461.24      186.66    167.01 o 
  14   6  13      192.86       -9.09    185.24 o 
  16   6  13      365.64      345.81    191.76 o 
  18   6  13     7702.21     7508.88    383.47 o 
 -27   7  13     1135.18      956.07    295.91 o 
 -25   7  13    10192.85     9568.79    606.22 o 
 -23   7  13     2262.22     1835.72    315.78 o 
 -21   7  13    16074.25    15560.92    679.21 o 
 -19   7  13    15744.68    16064.80    794.29 o 
 -17   7  13     1517.68      909.95    212.07 o 
 -15   7  13     9729.55     9115.46    386.01 o 
 -13   7  13     2869.24     2699.89    201.26 o 
 -11   7  13     4343.93     4231.27    196.82 o 
  -9   7  13    19181.38    19390.56    400.76 o 
  -7   7  13    42884.11    43705.56    870.18 o 
  -5   7  13    16303.05    15732.71    446.85 o 
  -3   7  13     1513.21     1679.41    163.71 o 
  -1   7  13    18943.92    18622.39    485.62 o 
   1   7  13     5788.93     5430.47    264.25 o 
   3   7  13     1304.10     1138.30    165.61 o 
   5   7  13      792.39      573.44    165.55 o 
   7   7  13    18346.54    18045.17    561.25 o 
   9   7  13     4429.71     3485.27    281.59 o 
  11   7  13    16062.61    16393.13    560.09 o 
  13   7  13    17962.91    16254.51    531.24 o 
  15   7  13     7036.37     6477.73    347.65 o 
  17   7  13     5017.07     4948.64    328.50 o 
  19   7  13        8.63      313.96    196.23 o 
 -28   8  13     3969.74     3067.79    389.77 o 
 -26   8  13     5844.72     5964.43    470.96 o 
 -24   8  13      647.57      711.93    275.90 o 
 -22   8  13     1774.85     1724.93    303.90 o 
 -20   8  13        7.89     -221.63    221.63 o 
 -18   8  13    30060.49    28196.18   1519.54 o 
 -16   8  13     9369.54     9579.58    468.96 o 
 -14   8  13     5122.09     5272.76    266.34 o 
 -12   8  13      456.35      312.16    134.45 o 
 -10   8  13      725.36      587.57    127.90 o 
  -8   8  13      842.18      717.11    122.42 o 
  -6   8  13    29722.66    29213.55    642.53 o 
  -4   8  13    68946.54    68966.52   1299.12 o 
  -2   8  13     2550.84     2707.26    195.44 o 
   0   8  13    11601.21    11408.20    372.48 o 
   2   8  13     1300.65     1428.76    174.31 o 
   4   8  13     3921.67     4531.38    259.35 o 
   6   8  13     6291.10     6636.28    544.14 o 
   8   8  13    13600.65    14346.72    510.65 o 
  10   8  13    23560.48    23060.35    686.88 o 
  12   8  13       28.40       14.58    155.25 o 
  14   8  13     3038.20     2993.26    332.45 o 
  16   8  13      113.73      154.80    185.26 o 
  18   8  13     5306.32     5166.23    352.85 o 
 -27   9  13      213.69      158.65    275.77 o 
 -25   9  13     1074.18      423.67    278.40 o 
 -23   9  13       18.38       61.80    258.48 o 
 -21   9  13     4101.35     3136.36    353.49 o 
 -19   9  13     1158.68      403.49    247.26 o 
 -17   9  13    22703.98    20938.82    882.21 o 
 -15   9  13    11330.93    10580.48    475.11 o 
 -13   9  13     1495.86     1348.26    200.19 o 
 -11   9  13     1639.01     1673.81    232.68 o 
  -9   9  13      788.98      623.57    108.89 o 
  -7   9  13     4023.41     3681.46    191.09 o 
  -5   9  13    20698.92    20727.35    510.89 o 
  -3   9  13    10401.28    10465.44    347.80 o 
  -1   9  13    10386.19    10898.69    359.64 o 
   1   9  13      606.49      748.24    149.52 o 
   3   9  13     1836.77     1532.72    184.29 o 
   5   9  13     2768.44     2240.57    220.24 o 
   7   9  13    24680.74    25819.72    669.22 o 
   9   9  13    17160.31    16366.57    521.83 o 
  11   9  13     7910.28     8167.02    393.88 o 
  13   9  13     7546.60     6816.68    348.46 o 
  15   9  13     2414.47     2140.12    251.75 o 
  17   9  13      363.43      813.14    277.44 o 
 -26  10  13     1344.03     1342.08    320.69 o 
 -24  10  13     4640.38     4477.70    423.09 o 
 -22  10  13      256.31      301.85    256.05 o 
 -20  10  13     3627.75     3006.72    411.71 o 
 -18  10  13    31029.06    29155.99   1047.10 o 
 -16  10  13    12007.71    11643.20    529.77 o 
 -14  10  13    15449.82    15321.62    518.18 o 
 -12  10  13    10246.05    11113.58    495.63 o 
 -10  10  13     5576.53     5291.81    411.66 o 
  -8  10  13    13953.80    12875.78    388.59 o 
  -6  10  13    10277.13    10021.77    381.39 o 
  -4  10  13    19817.52    19748.05    503.63 o 
  -2  10  13    13170.25    12808.76    406.49 o 
   0  10  13    45150.12    46452.70    965.32 o 
   2  10  13     1891.77     1415.70    176.68 o 
   4  10  13    11745.80    12683.83    487.29 o 
   6  10  13    58407.99    60282.19   1239.41 o 
   8  10  13     6170.38     6241.52    333.36 o 
  10  10  13    15264.59    14700.83    507.82 o 
  12  10  13    10016.74     9524.57    400.25 o 
  14  10  13     1489.94     1060.71    211.94 o 
  16  10  13     4382.08     4582.94    316.89 o 
 -25  11  13      581.18      409.35    280.97 o 
 -23  11  13     6074.06     6007.76    461.30 o 
 -21  11  13     2023.40     1599.42    313.37 o 
 -19  11  13     1867.81     1150.26    277.98 o 
 -17  11  13    15074.80    13543.24    591.76 o 
 -15  11  13    29313.28    30285.87    974.59 o 
 -13  11  13     2014.60     2091.12    270.83 o 
 -11  11  13     8834.02     8407.65    439.54 o 
  -9  11  13     9781.23     9466.30    337.48 o 
  -7  11  13     7481.50     7487.47    307.06 o 
  -5  11  13     1987.53     1704.65    199.31 o 
  -3  11  13     2633.43     2461.13    229.31 o 
  -1  11  13     9429.40     9188.71    393.00 o 
   1  11  13      805.21     1304.17    179.10 o 
   3  11  13      375.66      130.41    147.73 o 
   5  11  13     1940.98     1620.87    298.35 o 
   7  11  13    57020.87    59645.32   1243.00 o 
   9  11  13    14605.72    13749.64    436.47 o 
  11  11  13     1294.90     1152.19    196.24 o 
  13  11  13      127.39      241.14    219.44 o 
  15  11  13     5988.98     6195.49    532.83 o 
  17  11  13      494.91     1264.46    649.95 o 
 -24  12  13     1959.89     1237.37    626.21 o 
 -22  12  13      867.85      911.37    302.17 o 
 -20  12  13     1211.79     1002.45    375.40 o 
 -18  12  13    26882.17    26760.11   1297.53 o 
 -16  12  13      297.27      418.48    239.42 o 
 -14  12  13    18395.07    18662.40    707.16 o 
 -12  12  13     4510.79     4369.27    353.75 o 
 -10  12  13     5365.14     5754.49    379.27 o 
  -8  12  13    33967.94    35612.12    865.22 o 
  -6  12  13     4978.17     4475.03    254.23 o 
  -4  12  13     8937.80     9323.50    391.68 o 
  -2  12  13    14854.44    14032.59    568.63 o 
   0  12  13    52318.80    54329.10   1235.69 o 
   2  12  13    13668.79    13652.34    498.34 o 
   4  12  13     8257.54     8131.42    400.69 o 
   6  12  13    19127.03    19839.88    646.07 o 
   8  12  13     2045.08     2355.21    242.43 o 
  10  12  13     2749.21     2401.05    230.66 o 
  12  12  13      141.27      220.07    200.47 o 
  14  12  13     2910.14     2440.99    306.36 o 
  16  12  13      246.01      390.12    226.81 o 
 -23  13  13     7303.36     8090.40    669.36 o 
 -21  13  13     2601.90     1411.36    645.92 o 
 -19  13  13      136.96       81.33    312.15 o 
 -17  13  13    16627.04    16511.49    846.65 o 
 -15  13  13    44556.09    47763.30   1403.66 o 
 -13  13  13     3705.36     3456.33    355.91 o 
 -11  13  13     3529.58     3178.55    320.85 o 
  -9  13  13    28556.52    27799.22    912.42 o 
  -7  13  13      825.36      781.42    159.65 o 
  -5  13  13     3429.78     3249.34    234.17 o 
  -3  13  13    33006.84    32996.69    844.66 o 
  -1  13  13     5680.45     6528.42    385.64 o 
   1  13  13     6575.81     6959.52    371.25 o 
   3  13  13      221.16       26.20    165.50 o 
   5  13  13      305.27      379.04    197.85 o 
   7  13  13    30419.47    31910.71   1010.68 o 
   9  13  13     9070.95     8733.97    437.26 o 
  11  13  13     1263.93      980.05    367.23 o 
  13  13  13     6247.77     7098.34    464.56 o 
  15  13  13    10752.93    10292.64    520.88 o 
 -22  14  13       90.38      155.90    457.53 o 
 -20  14  13        7.05     -228.22    306.99 o 
 -18  14  13    10056.59    10322.90    738.23 o 
 -16  14  13     1388.29     1264.48    301.59 o 
 -14  14  13    10684.81    10625.68    553.24 o 
 -12  14  13       21.63     -136.97    208.03 o 
 -10  14  13     1475.41     1324.11    350.15 o 
  -8  14  13    39970.79    43853.50   1029.86 o 
  -6  14  13     8222.39     8555.74    354.89 o 
  -4  14  13        1.37     -135.38    135.38 o 
  -2  14  13    18034.38    18995.58    597.89 o 
   0  14  13    18961.68    20851.82    643.01 o 
   2  14  13      393.24       97.33    214.18 o 
   4  14  13    15826.71    17064.77    678.38 o 
   6  14  13    24839.51    25926.30    888.34 o 
   8  14  13     1050.11      738.23    225.33 o 
  10  14  13     5205.41     5361.90    368.06 o 
  12  14  13     7627.98     7420.46    422.55 o 
  14  14  13     4635.36     4920.95    614.08 o 
 -21  15  13       73.81      -24.26    350.24 o 
 -19  15  13     3217.05     2717.19    456.82 o 
 -17  15  13     8779.95     8987.44    661.44 o 
 -15  15  13    24153.13    25193.96    916.01 o 
 -13  15  13     2690.91     2354.24    317.64 o 
 -11  15  13       48.92     -205.94    205.94 o 
  -9  15  13    15429.06    15192.80    645.58 o 
  -7  15  13       12.24      -43.36    160.39 o 
  -5  15  13      134.25      -71.53    139.83 o 
  -3  15  13    12997.31    13710.32    578.86 o 
  -1  15  13     4384.19     4382.82    366.30 o 
   1  15  13     3550.44     3380.51    420.03 o 
   3  15  13     1138.86      710.83    251.77 o 
   5  15  13        7.12      -62.02    233.87 o 
   7  15  13     2119.59     1397.23    255.94 o 
   9  15  13     2437.27     2414.17    304.82 o 
  11  15  13       37.34      233.66    332.50 o 
  13  15  13     1428.39     1552.94    454.01 o 
 -20  16  13       95.18     -302.45    557.21 o 
 -18  16  13     2729.79     2330.38    640.98 o 
 -16  16  13     1223.91      791.43    312.29 o 
 -14  16  13     5283.82     5341.30    444.83 o 
 -12  16  13     5505.42     4407.03    397.92 o 
 -10  16  13     1811.13     1319.17    277.94 o 
  -8  16  13    10533.79    10535.08    680.76 o 
  -6  16  13     7592.21     8753.04    663.62 o 
  -4  16  13     4310.86     4257.98    360.19 o 
  -2  16  13     1539.88     1141.73    272.98 o 
   0  16  13    10999.86    10982.82    547.21 o 
   2  16  13        1.95     -148.71    207.61 o 
   4  16  13       59.19     -203.70    203.70 o 
   6  16  13     7505.26     7538.62    457.84 o 
   8  16  13       11.74     -102.37    218.30 o 
  10  16  13      403.92      667.94    257.13 o 
 -19  17  13     9177.00    10165.29    985.37 o 
 -17  17  13        5.01     -304.57    304.57 o 
 -15  17  13     3334.40     3493.19    495.88 o 
 -13  17  13     3067.43     2346.89    433.88 o 
 -11  17  13     1952.30     2204.83    403.42 o 
  -9  17  13     4882.62     4508.61    501.08 o 
  -7  17  13      109.81      105.43    237.23 o 
  -5  17  13      248.40      123.06    246.95 o 
  -3  17  13    13729.74    14994.34    777.50 o 
  -1  17  13      145.93      242.59    274.02 o 
   1  17  13    15004.37    15525.48    808.17 o 
   3  17  13      865.83     1015.35    345.69 o 
   5  17  13     8980.38     9345.92    508.03 o 
   7  17  13     3847.75     3791.16    367.77 o 
   9  17  13        0.78      -79.21    220.33 o 
 -16  18  13      940.52      573.59    593.49 o 
 -14  18  13      779.63      535.97    557.89 o 
 -12  18  13     5501.92     5071.62    873.32 o 
 -10  18  13     6460.90     7761.53   1018.42 o 
  -8  18  13       31.49      352.14    485.47 o 
  -6  18  13      481.51       63.61    260.24 o 
  -4  18  13     1527.85     2267.85    392.19 o 
  -2  18  13        7.21     -173.28    257.37 o 
   0  18  13        6.07        3.96    283.55 o 
   2  18  13     9390.37    10082.28    526.27 o 
   4  18  13     1085.10     1272.64    279.52 o 
   6  18  13      329.25     -233.98    233.98 o 
   8  18  13      875.44      877.30    277.03 o 
 -15  19  13      361.24      454.26    608.89 o 
 -13  19  13     8832.09     8119.07   1106.27 o 
 -11  19  13     2729.15     3573.21    800.57 o 
  -9  19  13     4615.06     4573.54    855.04 o 
  -7  19  13     1229.35     1401.49    601.70 o 
  -5  19  13     4588.30     4772.85    500.51 o 
  -3  19  13      387.27      525.09    326.53 o 
  -1  19  13       10.98      206.92    292.23 o 
   1  19  13    11384.57    11052.24    540.68 o 
   3  19  13        1.70      177.76    226.10 o 
   5  19  13    10045.54    11318.00    559.32 o 
 -12  20  13     7734.96     7822.31   1135.96 o 
 -10  20  13     7586.04     7654.21   1078.85 o 
  -8  20  13       77.76      463.67    547.94 o 
  -6  20  13       45.75       37.15    362.36 o 
  -4  20  13     4489.76     4947.69    529.36 o 
  -2  20  13      169.54      -36.71    225.39 o 
   0  20  13      682.32     1098.05    357.86 o 
   2  20  13    20647.91    24884.05   1118.21 o 
 -28   0  14    10673.73     9254.56   1130.89 o 
 -26   0  14       16.96      339.59    541.06 o 
 -24   0  14      980.33      556.29    517.47 o 
 -22   0  14    39588.23    40422.33   2264.24 o 
 -20   0  14    14912.65    16189.08   1211.98 o 
 -18   0  14      109.18      -54.05    337.06 o 
 -16   0  14        0.73      136.31    313.30 o 
 -14   0  14       34.93        4.97    307.70 o 
 -12   0  14    23244.59    20039.74    860.07 o 
 -10   0  14    47408.91    44620.48   2232.85 o 
  -8   0  14    17989.77    17127.45    754.34 o 
  -6   0  14     4028.51     3507.87    351.49 o 
  -4   0  14    20131.96    19362.08   1291.23 o 
  -2   0  14    43587.79    43298.17   1540.82 o 
   0   0  14    97660.74    94977.73   3032.97 o 
   2   0  14   172415.81   170355.75   5203.75 o 
   4   0  14     7771.41     7817.14    601.74 o 
   6   0  14     2414.31     1930.53    770.41 o 
   8   0  14      682.87      688.57    195.05 o 
  10   0  14      625.14      580.03    205.85 o 
  12   0  14      698.35      690.34    226.89 o 
  14   0  14     6355.22     6438.67    434.32 o 
  16   0  14     9929.85     8974.02    818.03 o 
  18   0  14     5713.71     4861.70    454.90 o 
 -29   1  14      233.84      484.15    439.10 o 
 -27   1  14     2526.56     2676.33    802.11 o 
 -25   1  14       35.86     -198.93    335.58 o 
 -23   1  14     7826.87     7859.99    668.65 o 
 -21   1  14    10532.54     9428.92    679.17 o 
 -19   1  14    53419.43    54308.36   1919.37 o 
 -17   1  14     8588.20     7797.59    541.17 o 
 -15   1  14    20107.45    20894.53    905.60 o 
 -13   1  14    45660.87    42352.48   1057.01 o 
 -11   1  14     7030.90     6578.42    255.39 o 
  -9   1  14    24370.07    21576.56    618.34 o 
  -7   1  14    51369.04    49722.25   1191.97 o 
  -5   1  14    51856.90    50217.75   1213.89 o 
  -3   1  14     1341.01      852.73    173.55 o 
  -1   1  14    31021.78    28547.45    799.38 o 
   1   1  14    34430.80    31487.25    875.37 o 
   3   1  14    57549.86    56672.27   1199.09 o 
   5   1  14    64024.01    62241.24   1315.27 o 
   7   1  14     1243.37     1328.27    183.51 o 
   9   1  14    14638.49    13556.21    540.67 o 
  11   1  14     5432.49     5028.16    311.26 o 
  13   1  14     2351.51     1877.47    241.53 o 
  15   1  14      729.80      375.49    194.12 o 
  17   1  14    64539.13    61124.44   1583.39 o 
  19   1  14    32015.43    29021.97   2332.86 o 
 -28   2  14     6994.28     6040.55    681.04 o 
 -26   2  14      444.77       -2.57    237.39 o 
 -24   2  14     1379.66      687.24    295.77 o 
 -22   2  14    10458.54     9401.29    465.45 o 
 -20   2  14    47021.42    48651.92   1345.72 o 
 -18   2  14     4985.13     4706.34    422.40 o 
 -16   2  14     1397.25     1073.19    187.66 o 
 -14   2  14     5612.67     5334.27    304.61 o 
 -12   2  14    18895.06    18225.95    431.19 o 
 -10   2  14    46630.39    43693.22    949.25 o 
  -8   2  14     6440.74     6274.18    312.95 o 
  -6   2  14    14398.20    12722.14    370.95 o 
  -4   2  14     9100.18     8545.43    303.32 o 
  -2   2  14    23405.08    22623.38    565.68 o 
   0   2  14    20923.46    21568.42    559.99 o 
   2   2  14   102642.24    97257.23   1923.58 o 
   4   2  14    29628.01    27600.62    695.28 o 
   6   2  14    42447.02    40209.78    935.18 o 
   8   2  14       32.08     -142.48    142.48 o 
  10   2  14    13137.97    11748.51    445.97 o 
  12   2  14     2736.35     2638.90    261.31 o 
  14   2  14      737.49      260.47    187.34 o 
  16   2  14    22828.68    23389.24    896.67 o 
  18   2  14       55.30       70.59    194.33 o 
 -29   3  14        0.70      -40.34    267.76 o 
 -27   3  14     2140.17     1497.48    532.43 o 
 -25   3  14      409.87       -4.70    245.24 o 
 -23   3  14    17561.80    17711.45    963.10 o 
 -21   3  14     7293.93     6454.86    438.68 o 
 -19   3  14    35729.38    36327.08   1547.42 o 
 -17   3  14      130.05       96.66    173.53 o 
 -15   3  14    15082.17    14522.29    538.38 o 
 -13   3  14    22463.11    21041.48    678.10 o 
 -11   3  14     6612.86     6213.83    245.28 o 
  -9   3  14    16096.16    14841.17    413.01 o 
  -7   3  14     7765.16     7367.78    259.87 o 
  -5   3  14      876.68      768.14    134.53 o 
  -3   3  14     9485.45     8390.57    314.91 o 
  -1   3  14    29560.34    27456.03    667.50 o 
   1   3  14     9514.86     8690.44    342.24 o 
   3   3  14    64399.90    62652.55   1323.40 o 
   5   3  14    14350.23    14344.38    469.10 o 
   7   3  14      328.26      300.43    156.64 o 
   9   3  14     4191.04     4342.93    298.46 o 
  11   3  14       58.83      -99.93    163.02 o 
  13   3  14     9037.27     7553.35    524.62 o 
  15   3  14      123.23      138.63    185.68 o 
  17   3  14    22328.07    19889.87    766.75 o 
  19   3  14     5442.06     4721.69    323.49 o 
 -28   4  14     1360.33     1773.43    371.11 o 
 -26   4  14     3726.75     3888.79    390.30 o 
 -24   4  14     3674.01     3661.99    602.73 o 
 -22   4  14    21982.91    22867.60    812.53 o 
 -20   4  14     4262.28     4498.30    354.41 o 
 -18   4  14     4393.63     3813.63    316.56 o 
 -16   4  14      356.01     -171.30    171.30 o 
 -14   4  14     3879.06     3410.29    246.00 o 
 -12   4  14    44834.57    41721.92    824.30 o 
 -10   4  14     6042.37     6085.92    214.30 o 
  -8   4  14    48787.46    47681.82   1003.53 o 
  -6   4  14     2967.23     3279.24    204.46 o 
  -4   4  14     6994.10     6628.29    287.01 o 
  -2   4  14      377.28      103.93    123.20 o 
   0   4  14     8449.64     7824.38    327.52 o 
   2   4  14    30711.11    29272.00    725.05 o 
   4   4  14     6818.38     6290.44    315.39 o 
   6   4  14    11527.75    10059.59    395.58 o 
   8   4  14     2128.06     2190.79    236.83 o 
  10   4  14       89.22      123.31    175.76 o 
  12   4  14     1427.27     1444.85    235.95 o 
  14   4  14     3804.22     2876.95    255.98 o 
  16   4  14    16502.29    14502.95    497.49 o 
  18   4  14        2.33      -48.53    184.86 o 
 -29   5  14      975.01      596.19    349.06 o 
 -27   5  14     3088.23     3459.34    592.43 o 
 -25   5  14     1321.72     1514.64    314.09 o 
 -23   5  14    19339.06    20127.53    777.65 o 
 -21   5  14     3004.63     3591.88    521.07 o 
 -19   5  14     8231.17     8091.25    425.04 o 
 -17   5  14     1532.22     1175.13    206.19 o 
 -15   5  14      149.16      -83.28    151.98 o 
 -13   5  14     6749.96     6883.34    289.37 o 
 -11   5  14    20220.56    20781.02    450.77 o 
  -9   5  14    48228.71    47901.38    913.63 o 
  -7   5  14      459.15      386.76    134.04 o 
  -5   5  14      419.45      202.28    145.29 o 
  -3   5  14      720.84      623.60    144.13 o 
  -1   5  14     3574.82     3334.48    227.69 o 
   1   5  14     2048.62     2130.73    205.61 o 
   3   5  14    29720.93    28421.04    721.80 o 
   5   5  14    20586.30    20204.24    586.46 o 
   7   5  14    11765.18    10881.13    425.84 o 
   9   5  14    11397.74    10277.39    429.71 o 
  11   5  14     1707.81     1996.18    247.99 o 
  13   5  14     6642.08     6382.45    396.96 o 
  15   5  14     7990.30     7664.04    492.49 o 
  17   5  14     6229.69     5818.32    343.07 o 
  19   5  14       80.86      344.96    293.59 o 
 -28   6  14      482.72      419.57    457.30 o 
 -26   6  14     3851.26     3543.73    452.82 o 
 -24   6  14     7167.82     6268.28    446.51 o 
 -22   6  14     1437.91      885.21    489.23 o 
 -20   6  14     2951.61     2716.03    279.16 o 
 -18   6  14     8768.16     7722.19    480.66 o 
 -16   6  14     4984.48     4904.52    409.71 o 
 -14   6  14     1193.75     1144.83    241.32 o 
 -12   6  14      649.54      512.25    126.75 o 
 -10   6  14     1140.00      795.45    124.64 o 
  -8   6  14    30110.85    30151.74    707.26 o 
  -6   6  14     7973.37     8727.73    334.90 o 
  -4   6  14     1213.13      875.89    158.41 o 
  -2   6  14    34093.15    33703.91    795.96 o 
   0   6  14     6214.31     6092.87    293.87 o 
   2   6  14       10.82     -119.50    119.50 o 
   4   6  14     1559.71     1215.99    194.02 o 
   6   6  14    18190.82    18530.60    568.81 o 
   8   6  14     2835.53     2172.75    245.78 o 
  10   6  14      944.53      966.13    209.29 o 
  12   6  14     9306.60     7554.66    367.51 o 
  14   6  14      274.89      100.49    209.93 o 
  16   6  14    14616.47    13158.42    510.75 o 
  18   6  14        1.48      -78.78    181.51 o 
 -27   7  14     2005.67     1071.33    324.92 o 
 -25   7  14     1304.44      887.19    291.95 o 
 -23   7  14    24619.80    24365.16    864.65 o 
 -21   7  14      982.68      858.82    263.24 o 
 -19   7  14      324.27      111.59    209.88 o 
 -17   7  14    31929.25    29816.58    808.94 o 
 -15   7  14    10251.41     9497.53    400.86 o 
 -13   7  14     8440.44     7430.91    306.31 o 
 -11   7  14    23252.27    23132.82    492.03 o 
  -9   7  14    71509.00    73251.37   1349.77 o 
  -7   7  14      553.56      507.16    141.74 o 
  -5   7  14     3225.06     3805.49    247.23 o 
  -3   7  14     1326.64     1116.22    170.26 o 
  -1   7  14       50.41      -82.45    120.35 o 
   1   7  14     1909.77     1632.37    190.38 o 
   3   7  14    10285.26    10133.54    422.76 o 
   5   7  14     1220.53     1165.16    202.93 o 
   7   7  14    16470.00    17416.42    662.21 o 
   9   7  14     6796.29     6315.59    359.95 o 
  11   7  14      437.70      317.68    193.44 o 
  13   7  14    11324.79    11439.97    434.64 o 
  15   7  14     7427.93     6921.27    363.31 o 
  17   7  14       70.48      245.93    214.16 o 
 -26   8  14    12695.84    11560.54    798.43 o 
 -24   8  14    10772.29    10229.11    556.03 o 
 -22   8  14      888.81      854.32    276.20 o 
 -20   8  14      747.24       17.96    228.51 o 
 -18   8  14    12993.37    12826.38    566.73 o 
 -16   8  14        1.24     -195.67    195.67 o 
 -14   8  14    25292.14    23870.27    603.18 o 
 -12   8  14     2534.12     2187.28    197.28 o 
 -10   8  14     1990.11     1716.06    160.83 o 
  -8   8  14    42635.33    43501.11    814.03 o 
  -6   8  14     5858.33     6716.67    273.80 o 
  -4   8  14       14.80      111.22    118.21 o 
  -2   8  14    14987.70    14777.96    430.29 o 
   0   8  14    31573.78    32456.60    762.41 o 
   2   8  14     3566.85     3267.64    230.41 o 
   4   8  14     8471.90     8120.54    341.76 o 
   6   8  14    22004.84    21244.72    636.02 o 
   8   8  14     6455.81     6041.36    354.92 o 
  10   8  14      674.17      724.34    204.89 o 
  12   8  14     3267.35     3221.67    267.15 o 
  14   8  14     1809.04     1776.68    337.46 o 
  16   8  14     3692.90     2788.15    278.58 o 
 -27   9  14       18.12     -249.35    258.17 o 
 -25   9  14       76.04     -272.03    272.03 o 
 -23   9  14     7747.10     7575.68    606.73 o 
 -21   9  14    14576.95    14576.74    634.44 o 
 -19   9  14     9742.32     8404.64    707.39 o 
 -17   9  14    15334.23    13699.88    580.01 o 
 -15   9  14    17098.29    15761.59   1169.06 o 
 -13   9  14    10109.30     9141.58    494.94 o 
 -11   9  14     2730.50     2983.27    248.97 o 
  -9   9  14     5047.48     5026.81    206.03 o 
  -7   9  14     2182.14     2074.96    179.07 o 
  -5   9  14     1236.14     1192.62    158.88 o 
  -3   9  14     3879.41     3726.45    304.63 o 
  -1   9  14      585.40      670.03    154.35 o 
   1   9  14     2289.95     2331.24    206.86 o 
   3   9  14     1153.45      890.46    175.03 o 
   5   9  14     1857.04     1628.80    237.36 o 
   7   9  14    40608.14    43108.58    969.81 o 
   9   9  14    17690.07    17414.88    589.39 o 
  11   9  14       26.24     -109.12    214.34 o 
  13   9  14     9096.29     8474.24    392.27 o 
  15   9  14    20212.23    21186.71    743.26 o 
  17   9  14      396.19      633.09    237.50 o 
 -26  10  14     3359.19     2378.54    362.62 o 
 -24  10  14     9026.29     7921.12    515.18 o 
 -22  10  14     1044.55      755.38    336.54 o 
 -20  10  14     1236.11      821.01    267.78 o 
 -18  10  14     9159.47     7797.91    708.76 o 
 -16  10  14       63.02      -93.50    207.56 o 
 -14  10  14    15849.28    15025.39    606.62 o 
 -12  10  14     1243.82     1167.50    252.97 o 
 -10  10  14      151.01     -130.85    140.33 o 
  -8  10  14    13605.92    13244.82    403.14 o 
  -6  10  14      236.59       28.28    141.64 o 
  -4  10  14      927.45      779.78    152.12 o 
  -2  10  14    37228.82    38972.50    846.28 o 
   0  10  14    27763.53    29355.45    696.97 o 
   2  10  14     3672.08     3564.26    252.48 o 
   4  10  14    20374.23    21033.34    583.95 o 
   6  10  14    16466.52    15877.67    512.08 o 
   8  10  14      843.17      872.03    220.99 o 
  10  10  14        9.52      -91.28    166.80 o 
  12  10  14     2139.11     2633.15    257.04 o 
  14  10  14      594.29      418.38    209.94 o 
  16  10  14      154.48      371.96    199.18 o 
 -25  11  14     1031.18     1252.33    310.57 o 
 -23  11  14      517.98      412.31    271.10 o 
 -21  11  14       41.80     -128.50    231.13 o 
 -19  11  14     3816.89     2950.73    384.20 o 
 -17  11  14    21371.34    20026.24    739.80 o 
 -15  11  14     5876.26     6138.08    405.56 o 
 -13  11  14      265.33        8.19    190.63 o 
 -11  11  14     3399.72     3260.37    362.90 o 
  -9  11  14       80.88       89.70    150.82 o 
  -7  11  14        0.45      -96.84    128.08 o 
  -5  11  14     1178.46      982.27    187.16 o 
  -3  11  14    23465.73    24271.73    676.99 o 
  -1  11  14      569.02      393.53    175.15 o 
   1  11  14    11696.45    11384.28    458.07 o 
   3  11  14     9724.01     9845.20    388.18 o 
   5  11  14    14394.81    14845.87    528.13 o 
   7  11  14     6718.08     7463.92    364.94 o 
   9  11  14       41.55       67.30    171.98 o 
  11  11  14       16.12       96.96    172.14 o 
  13  11  14     1988.46     1372.68    230.93 o 
  15  11  14      473.36      397.87    220.50 o 
 -24  12  14     5487.96     4967.91    441.30 o 
 -22  12  14     2584.67     2373.12    343.12 o 
 -20  12  14     1375.32      642.31    322.37 o 
 -18  12  14     1599.79     1708.99    383.78 o 
 -16  12  14     1125.12     1163.70    622.15 o 
 -14  12  14     5846.09     5514.01    494.09 o 
 -12  12  14      122.71      -37.34    192.59 o 
 -10  12  14      988.51     1164.46    244.90 o 
  -8  12  14       14.22     -125.68    125.68 o 
  -6  12  14     3088.71     3028.65    225.30 o 
  -4  12  14       46.16     -132.66    152.23 o 
  -2  12  14     6522.70     7340.19    372.77 o 
   0  12  14     9125.77     9363.72    421.12 o 
   2  12  14     1235.86     1294.16    229.98 o 
   4  12  14     7682.85     8208.19    416.09 o 
   6  12  14     1243.73      897.61    220.17 o 
   8  12  14     4475.34     4714.60    357.33 o 
  10  12  14     6193.69     6618.74    328.78 o 
  12  12  14     1345.58     1297.65    230.00 o 
  14  12  14     6406.14     6920.95    527.32 o 
 -23  13  14     4313.47     4237.88    530.95 o 
 -21  13  14      762.63      238.78    335.83 o 
 -19  13  14       42.19     -248.48    286.11 o 
 -17  13  14     1527.37     1057.44    354.47 o 
 -15  13  14     3487.38     2611.27    328.00 o 
 -13  13  14      172.09     -205.17    205.17 o 
 -11  13  14    10107.22    10324.01    547.72 o 
  -9  13  14    19322.67    20342.92    757.85 o 
  -7  13  14     1462.67     1154.82    185.45 o 
  -5  13  14     1065.53      716.78    171.67 o 
  -3  13  14    25258.83    24902.16    708.23 o 
  -1  13  14     4687.76     5201.48    334.77 o 
   1  13  14     5960.29     6378.49    448.59 o 
   3  13  14     6652.36     6452.12    376.67 o 
   5  13  14       68.53       -4.39    178.35 o 
   7  13  14     2191.04     2196.54    329.22 o 
   9  13  14      736.41      925.44    272.90 o 
  11  13  14     7218.65     6865.61    409.48 o 
  13  13  14     2924.60     3295.89    327.28 o 
 -22  14  14     1896.76     1184.19    646.43 o 
 -20  14  14     1764.88     1080.72    375.10 o 
 -18  14  14     1112.84      571.02    452.99 o 
 -16  14  14    10497.02    10386.98    568.91 o 
 -14  14  14     2078.42     2008.55    311.41 o 
 -12  14  14        0.41       43.08    221.65 o 
 -10  14  14        2.03     -160.37    200.67 o 
  -8  14  14     3628.88     3326.48    304.76 o 
  -6  14  14    21131.22    22534.21    853.64 o 
  -4  14  14     9225.66     9337.93    377.47 o 
  -2  14  14      201.53      372.60    188.44 o 
   0  14  14     2156.37     2184.44    262.20 o 
   2  14  14     1541.60     1268.78    275.02 o 
   4  14  14     1677.89     1710.80    302.07 o 
   6  14  14     2475.49     2433.32    470.71 o 
   8  14  14    17795.38    17795.15    619.96 o 
  10  14  14     1481.06     1528.23    268.53 o 
  12  14  14      985.32      654.92    372.49 o 
 -21  15  14     9445.81     9547.68    721.34 o 
 -19  15  14     1037.60      829.87    417.30 o 
 -17  15  14     1119.25     1036.54    368.55 o 
 -15  15  14      991.66      727.22    283.42 o 
 -13  15  14     8127.71     8597.29    510.60 o 
 -11  15  14    13643.63    14256.31    850.78 o 
  -9  15  14    22156.53    24018.72    861.49 o 
  -7  15  14     3810.49     4237.83    301.26 o 
  -5  15  14       38.28     -174.81    174.81 o 
  -3  15  14     5919.93     5824.02    352.73 o 
  -1  15  14     6701.25     7349.63    461.57 o 
   1  15  14       10.55      164.11    232.05 o 
   3  15  14     2491.29     1808.75    305.78 o 
   5  15  14      381.29      404.55    248.84 o 
   7  15  14      616.22      478.40    220.31 o 
   9  15  14     5513.08     5379.34    373.11 o 
  11  15  14     8437.56     9105.64    521.74 o 
 -20  16  14     1158.50      473.33    691.17 o 
 -18  16  14       58.37     -314.44    317.60 o 
 -16  16  14      663.21      722.79    290.77 o 
 -14  16  14     3640.83     2806.60    368.74 o 
 -12  16  14      526.66      674.24    278.27 o 
 -10  16  14     1456.99     1353.37    290.23 o 
  -8  16  14     7753.59     9117.34    661.08 o 
  -6  16  14    16405.94    17171.75    660.67 o 
  -4  16  14    15020.08    16526.90    658.37 o 
  -2  16  14     3311.41     3595.72    358.86 o 
   0  16  14       21.30       63.54    224.31 o 
   2  16  14      269.31       74.03    230.15 o 
   4  16  14     3605.14     3822.82    430.49 o 
   6  16  14     7750.73     7405.63    416.84 o 
   8  16  14    15071.11    15447.97    585.16 o 
  10  16  14     7681.40     8788.85    531.66 o 
 -17  17  14     2027.84     3019.43    646.82 o 
 -15  17  14     4714.69     4393.64    871.23 o 
 -13  17  14      783.39      777.37    382.31 o 
 -11  17  14    14714.66    15586.03    877.27 o 
  -9  17  14    22066.38    24070.19   1117.87 o 
  -7  17  14     3257.76     2913.41    687.64 o 
  -5  17  14      220.02     -100.41    213.99 o 
  -3  17  14      728.73      488.82    252.32 o 
  -1  17  14      187.64      -94.11    233.66 o 
   1  17  14     3420.77     3848.73    396.61 o 
   3  17  14      313.48      667.94    331.83 o 
   5  17  14     2363.42     1789.94    311.78 o 
   7  17  14        2.95        3.76    217.51 o 
 -16  18  14      139.63      257.58    366.54 o 
 -14  18  14     3027.70     3179.46    490.68 o 
 -12  18  14     1324.84     1163.64    394.70 o 
 -10  18  14       15.49      338.01    505.67 o 
  -8  18  14     7755.49    10334.52   1171.86 o 
  -6  18  14    19773.60    22691.87   1300.34 o 
  -4  18  14     8726.91     9840.17    664.15 o 
  -2  18  14      556.93      536.99    319.05 o 
   0  18  14     1391.25     2254.00    426.89 o 
   2  18  14      217.58      312.46    312.29 o 
   4  18  14     4970.65     5121.26    434.03 o 
   6  18  14    11942.63    11507.66    572.38 o 
 -13  19  14     4060.71     2716.67    746.40 o 
 -11  19  14     5892.70     5953.36    955.58 o 
  -9  19  14     3130.54     3149.34    799.00 o 
  -7  19  14     2190.48     2313.57    698.89 o 
  -5  19  14      338.36      209.95    310.96 o 
  -3  19  14        2.77      196.83    294.74 o 
  -1  19  14     1509.94     1807.86    404.63 o 
   1  19  14      442.62      663.90    259.67 o 
   3  19  14     1048.40     1056.90    324.67 o 
  -8  20  14     7719.92     9111.54   1160.65 o 
  -6  20  14     5651.95     7159.21   1069.48 o 
  -4  20  14      649.70      532.17    334.23 o 
  -2  20  14       19.88      -27.56    316.04 o 
 -29   1  15     1208.22     1069.66    489.32 o 
 -27   1  15     1631.55     1506.56    466.52 o 
 -25   1  15      434.23     -200.44    333.39 o 
 -23   1  15       55.67     -283.90    343.60 o 
 -21   1  15     1297.08     1807.88    397.96 o 
 -19   1  15     1001.51     1238.77    336.42 o 
 -17   1  15     4969.33     4488.00    615.43 o 
 -15   1  15      567.88      561.98    267.61 o 
 -13   1  15    19482.42    18042.57    654.20 o 
 -11   1  15     8630.51     7829.73    316.18 o 
  -9   1  15     1619.51     1411.18    189.42 o 
  -7   1  15     7865.75     6785.73    337.67 o 
  -5   1  15     5118.09     4432.18    288.60 o 
  -3   1  15     4594.42     4198.73    315.93 o 
  -1   1  15     1617.49     1449.92    210.60 o 
   1   1  15     8582.48     8622.00    418.20 o 
   3   1  15      449.12      308.08    179.88 o 
   5   1  15     8395.11     7736.96    414.24 o 
   7   1  15       28.90     -135.32    135.32 o 
   9   1  15     6058.42     5390.46    312.45 o 
  11   1  15     5423.50     4883.03    309.19 o 
  13   1  15      112.08      163.84    177.97 o 
  15   1  15     1360.41     1118.24    270.45 o 
  17   1  15     2108.69     1966.65    270.06 o 
 -28   2  15     8050.54     7600.21    746.50 o 
 -26   2  15      437.05      660.68    975.44 o 
 -24   2  15        6.20     -283.11    332.64 o 
 -22   2  15       55.62     -294.58    294.58 o 
 -20   2  15      638.50      363.95    322.34 o 
 -18   2  15     4723.59     4112.68    533.58 o 
 -16   2  15     1137.03      846.83    286.17 o 
 -14   2  15     1236.72     1018.74    289.52 o 
 -12   2  15      512.46      312.96    155.06 o 
 -10   2  15     3238.75     3074.39    227.89 o 
  -8   2  15    13130.79    11838.07    443.33 o 
  -6   2  15    12294.87    11581.12    486.48 o 
  -4   2  15     3224.98     3601.89    304.55 o 
  -2   2  15     3140.85     2780.14    224.12 o 
   0   2  15     8411.02     7590.54    357.99 o 
   2   2  15    10416.86    10382.68    376.45 o 
   4   2  15     5827.72     6282.25    308.38 o 
   6   2  15    12520.33    12252.48    434.61 o 
   8   2  15    21704.08    21608.97    622.61 o 
  10   2  15     2279.73     2130.46    239.42 o 
  12   2  15        0.50       85.04    181.72 o 
  14   2  15      228.57       41.33    187.36 o 
  16   2  15      813.04      828.60    238.38 o 
  18   2  15     2425.71     1873.72    279.83 o 
 -29   3  15     1174.49     1107.57    476.99 o 
 -27   3  15     2476.34     2737.91    652.27 o 
 -25   3  15     2768.03     2732.03    325.91 o 
 -23   3  15     4330.94     3807.87    353.37 o 
 -21   3  15     3261.36     3096.08    312.73 o 
 -19   3  15     2282.29     2343.78    273.60 o 
 -17   3  15     8798.75     8551.60    412.47 o 
 -15   3  15     3786.15     3441.68    267.91 o 
 -13   3  15    12676.86    12651.23    400.22 o 
 -11   3  15    19354.83    19604.01    465.79 o 
  -9   3  15    18221.90    16769.78    453.57 o 
  -7   3  15     8773.14     8309.67    309.84 o 
  -5   3  15      420.93      235.61    125.18 o 
  -3   3  15    12161.65    10740.00    364.87 o 
  -1   3  15       35.45        2.87    119.66 o 
   1   3  15    33088.83    32270.67    774.11 o 
   3   3  15      691.57      585.25    159.86 o 
   5   3  15     1008.32      770.37    181.68 o 
   7   3  15    11849.73    10703.63    459.06 o 
   9   3  15    29273.69    28700.12    771.13 o 
  11   3  15    38340.64    37300.30    940.69 o 
  13   3  15     4384.04     4066.26    330.22 o 
  15   3  15     1404.82     1278.99    253.85 o 
  17   3  15     1316.39     1149.65    257.37 o 
 -28   4  15    21599.54    23922.71    891.26 o 
 -26   4  15      864.13      951.70    297.67 o 
 -24   4  15        1.58     -215.78    215.78 o 
 -22   4  15      908.97      708.89    373.98 o 
 -20   4  15      200.00      -30.33    206.91 o 
 -18   4  15        4.01      -71.51    190.15 o 
 -16   4  15    28333.60    27392.03    851.00 o 
 -14   4  15     3991.72     3367.83    283.20 o 
 -12   4  15    31142.73    30127.49    646.93 o 
 -10   4  15    46590.90    43615.67    861.65 o 
  -8   4  15    21971.32    21453.57    548.81 o 
  -6   4  15    11302.34     9824.07    349.69 o 
  -4   4  15     8704.08     8848.70    337.18 o 
  -2   4  15      837.82      971.62    265.15 o 
   0   4  15     5787.85     5432.02    280.53 o 
   2   4  15    26603.58    27541.76    704.94 o 
   4   4  15    16423.25    16136.59    507.50 o 
   6   4  15    11224.10     9758.07    433.16 o 
   8   4  15    41498.35    40348.71    981.14 o 
  10   4  15     3261.65     3150.94    341.74 o 
  12   4  15     3030.98     3079.44    315.79 o 
  14   4  15     1164.64     1056.39    212.34 o 
  16   4  15      530.82      910.05    208.89 o 
  18   4  15     1749.17     1368.92    275.44 o 
 -27   5  15    14157.97    15994.31    827.04 o 
 -25   5  15     9981.28    10170.06    557.90 o 
 -23   5  15      302.67     -241.50    241.50 o 
 -21   5  15     5192.11     4660.95    376.49 o 
 -19   5  15    13814.80    14203.09    593.25 o 
 -17   5  15        3.53     -184.54    184.54 o 
 -15   5  15      565.44      130.75    190.58 o 
 -13   5  15    82006.71    82105.08   1370.01 o 
 -11   5  15    72192.26    69411.13   1178.35 o 
  -9   5  15      135.06      -79.38    113.77 o 
  -7   5  15     6747.02     6405.24    288.21 o 
  -5   5  15        8.96     -116.85    116.85 o 
  -3   5  15    34574.60    33656.91    792.14 o 
  -1   5  15     2390.97     2067.58    200.23 o 
   1   5  15    38238.18    38721.54    904.64 o 
   3   5  15      344.67        2.83    142.80 o 
   5   5  15     6519.53     6425.55    334.62 o 
   7   5  15     1533.11     1506.75    226.51 o 
   9   5  15    45799.69    45109.10   1085.92 o 
  11   5  15    24714.51    24298.89    718.47 o 
  13   5  15      170.47      123.28    173.42 o 
  15   5  15     1119.83      897.75    219.00 o 
  17   5  15    10047.71     8911.17    410.97 o 
 -28   6  15    14346.83    15560.25    834.05 o 
 -26   6  15      392.06      689.91    337.55 o 
 -24   6  15      351.89      108.58    292.48 o 
 -22   6  15       33.54      -80.77    356.35 o 
 -20   6  15     2026.53     1927.17    300.07 o 
 -18   6  15      223.17       46.50    186.91 o 
 -16   6  15    22854.60    23468.22    677.51 o 
 -14   6  15     1053.03     1091.40    204.52 o 
 -12   6  15     8786.05     8670.58    344.86 o 
 -10   6  15    11724.21    12795.69    341.12 o 
  -8   6  15    45491.52    44437.62   1004.38 o 
  -6   6  15    58342.22    55181.00   1168.36 o 
  -4   6  15     7615.02     7426.89    321.71 o 
  -2   6  15      405.49      162.15    132.58 o 
   0   6  15     2845.44     2507.11    218.68 o 
   2   6  15     1193.51     1089.73    184.38 o 
   4   6  15     4414.19     4472.15    287.70 o 
   6   6  15    18306.17    17614.94    563.57 o 
   8   6  15    11622.03    11906.22    471.85 o 
  10   6  15     1579.16     2013.72    253.92 o 
  12   6  15     5039.18     4945.40    311.21 o 
  14   6  15     9225.69     9111.61    590.20 o 
  16   6  15        0.17      164.75    188.89 o 
 -27   7  15     9771.62     8101.33    523.81 o 
 -25   7  15    12489.02    11828.27   1012.61 o 
 -23   7  15      924.19     1160.07    301.64 o 
 -21   7  15       90.73     -210.65    210.65 o 
 -19   7  15      313.09      -86.56    192.48 o 
 -17   7  15     1415.80     1360.98    306.26 o 
 -15   7  15     3802.17     3498.19    340.11 o 
 -13   7  15    61597.20    60786.37   1246.43 o 
 -11   7  15    22828.43    21826.11    480.39 o 
  -9   7  15     3837.62     3703.54    211.52 o 
  -7   7  15      272.85      329.36    128.85 o 
  -5   7  15     4456.51     4744.87    260.63 o 
  -3   7  15    16052.64    16198.94    487.37 o 
  -1   7  15     1801.77     1916.47    202.70 o 
   1   7  15    20739.04    21630.48    608.37 o 
   3   7  15      209.94      158.17    153.38 o 
   5   7  15     1937.58     1927.21    233.87 o 
   7   7  15      341.18      372.79    190.62 o 
   9   7  15    11816.05    11854.71    480.85 o 
  11   7  15    42982.66    44084.06   1095.54 o 
  13   7  15      351.70      308.51    189.22 o 
  15   7  15     1008.90     1043.79    226.70 o 
  17   7  15     1003.62      926.34    254.70 o 
 -26   8  15      887.37      487.68    307.38 o 
 -24   8  15     6144.88     6036.86    458.79 o 
 -22   8  15      277.35       71.16    353.63 o 
 -20   8  15      621.01      681.86    245.94 o 
 -18   8  15     6865.10     7882.33    475.52 o 
 -16   8  15    13197.44    12152.80    540.97 o 
 -14   8  15    15763.19    15820.65    573.29 o 
 -12   8  15     5175.90     4723.12    281.16 o 
 -10   8  15     6730.00     6002.79    259.78 o 
  -8   8  15     2105.90     2113.69    267.33 o 
  -6   8  15    20807.33    21438.31    578.90 o 
  -4   8  15     1157.66     1404.55    180.71 o 
  -2   8  15    24895.75    26147.55    680.81 o 
   0   8  15    14181.02    15150.13    491.55 o 
   2   8  15     3099.41     3443.44    262.31 o 
   4   8  15    10113.04     9598.31    408.95 o 
   6   8  15    11891.75    11788.14    472.90 o 
   8   8  15    13498.21    12669.48    498.23 o 
  10   8  15      744.97      299.78    199.40 o 
  12   8  15    24117.77    23827.31    658.60 o 
  14   8  15     3751.35     3920.72    395.88 o 
  16   8  15      380.07      457.52    206.01 o 
 -25   9  15     4668.02     4936.75    637.84 o 
 -23   9  15     1797.87      915.11    285.55 o 
 -21   9  15     1621.97      987.54    414.48 o 
 -19   9  15      475.03      513.07    247.65 o 
 -17   9  15    18935.23    20188.05    731.77 o 
 -15   9  15       30.65     -186.42    196.15 o 
 -13   9  15    22781.60    23151.45    786.62 o 
 -11   9  15     4098.45     3320.46    268.93 o 
  -9   9  15    11568.41    12192.12    452.62 o 
  -7   9  15     1102.27     1022.43    153.01 o 
  -5   9  15       72.88      -62.78    115.21 o 
  -3   9  15    26217.79    26397.13    639.30 o 
  -1   9  15     4388.35     3987.95    252.71 o 
   1   9  15    17166.48    18483.82    528.17 o 
   3   9  15     8676.42     8191.14    392.21 o 
   5   9  15      255.74     -163.81    163.81 o 
   7   9  15     7538.32     7358.57    391.90 o 
   9   9  15     5810.09     5503.02    360.10 o 
  11   9  15    18013.43    17025.35    538.18 o 
  13   9  15      122.65      101.94    185.06 o 
  15   9  15     7831.27     7133.55    382.62 o 
 -26  10  15     2170.81     1727.00    333.56 o 
 -24  10  15     5237.44     5261.57    523.57 o 
 -22  10  15     1965.44     1642.59    320.43 o 
 -20  10  15     3302.15     3231.61    349.17 o 
 -18  10  15      828.60      704.03    251.62 o 
 -16  10  15     7325.83     7083.68    779.33 o 
 -14  10  15     4078.36     4100.19    347.96 o 
 -12  10  15     2393.33     2062.34    276.20 o 
 -10  10  15     6334.74     6227.77    349.12 o 
  -8  10  15      281.24      199.15    142.35 o 
  -6  10  15    11534.62    11541.18    427.54 o 
  -4  10  15     1871.38     1901.63    223.07 o 
  -2  10  15    73101.70    77008.27   1485.64 o 
   0  10  15    26264.94    28252.98    691.96 o 
   2  10  15      258.99       94.71    159.97 o 
   4  10  15       75.59     -147.11    147.11 o 
   6  10  15     1357.16     1347.82    217.70 o 
   8  10  15     1321.91      986.38    228.80 o 
  10  10  15      495.90      338.73    223.44 o 
  12  10  15    13454.36    13090.03    476.48 o 
  14  10  15     4810.55     3838.23    311.10 o 
 -25  11  15     1700.45     1854.25    344.26 o 
 -23  11  15     4051.11     3567.70    380.50 o 
 -21  11  15    11318.08    11215.53    635.89 o 
 -19  11  15     7415.52     6819.18    528.22 o 
 -17  11  15    21624.40    22925.39    997.46 o 
 -15  11  15     6964.01     7011.64    437.12 o 
 -13  11  15     9099.28     8869.50    476.89 o 
 -11  11  15      242.86      166.43    209.89 o 
  -9  11  15    13345.92    13821.54    520.14 o 
  -7  11  15     1240.09     1355.76    184.34 o 
  -5  11  15     2580.13     2679.02    245.22 o 
  -3  11  15    28821.52    30531.42    807.98 o 
  -1  11  15      565.70      664.73    202.86 o 
   1  11  15    12993.46    13029.68    503.53 o 
   3  11  15      173.17      238.81    163.86 o 
   5  11  15     5746.14     5521.18    321.22 o 
   7  11  15    23590.91    25098.79    690.91 o 
   9  11  15       33.37      180.26    186.90 o 
  11  11  15      971.87      933.87    215.24 o 
  13  11  15    15679.87    15133.81    895.62 o 
 -24  12  15     6529.71     7479.18    509.48 o 
 -22  12  15      109.54     -156.73    297.26 o 
 -20  12  15     2761.72     2312.93    415.03 o 
 -18  12  15    11847.01    12020.45    727.19 o 
 -16  12  15    10070.46    10642.08   1142.42 o 
 -14  12  15    17914.95    18471.52    721.51 o 
 -12  12  15      107.47     -200.72    200.72 o 
 -10  12  15      173.35      497.06    235.14 o 
  -8  12  15    14524.49    13927.37    475.91 o 
  -6  12  15       40.18     -134.11    134.89 o 
  -4  12  15       45.17     -126.84    189.16 o 
  -2  12  15    81479.52    88160.92   1859.47 o 
   0  12  15    40016.37    42740.17   1055.00 o 
   2  12  15     1569.90     1529.43    263.17 o 
   4  12  15     3689.84     3401.55    309.34 o 
   6  12  15     3380.64     3574.99    321.85 o 
   8  12  15      247.28      469.04    221.78 o 
  10  12  15     1964.35     2298.58    278.64 o 
  12  12  15    10632.70    10490.89    540.33 o 
 -23  13  15     6046.97     5362.95    746.42 o 
 -21  13  15     2065.75     1766.48    415.71 o 
 -19  13  15     1947.50     1853.54    406.15 o 
 -17  13  15    29621.89    31454.83   2038.24 o 
 -15  13  15    12245.50    12862.97    607.52 o 
 -13  13  15      797.88      321.98    249.81 o 
 -11  13  15     3534.76     3159.70    339.72 o 
  -9  13  15    18994.89    20645.31    759.89 o 
  -7  13  15      275.65      -52.01    193.90 o 
  -5  13  15     4561.33     4789.75    285.76 o 
  -3  13  15    15179.87    15854.01    554.42 o 
  -1  13  15       29.71     -124.08    167.12 o 
   1  13  15     7543.78     7593.90    405.91 o 
   3  13  15     2063.72     2085.33    266.06 o 
   5  13  15      999.50     1057.40    239.56 o 
   7  13  15    13290.62    13994.11    760.32 o 
   9  13  15      299.16      301.31    222.15 o 
  11  13  15      234.38      297.63    237.44 o 
 -22  14  15     2032.44     2365.71    464.08 o 
 -20  14  15     1124.29      541.98    516.92 o 
 -18  14  15     1313.79     1220.50    377.14 o 
 -16  14  15     3764.24     2696.14    424.57 o 
 -14  14  15     4148.89     4037.17    382.81 o 
 -12  14  15      297.59     -280.98    280.98 o 
 -10  14  15     2489.70     2157.48    307.59 o 
  -8  14  15     4742.57     4539.89    334.06 o 
  -6  14  15     2317.92     1551.84    223.62 o 
  -4  14  15     5322.02     5312.27    300.47 o 
  -2  14  15    25144.37    27368.03    781.28 o 
   0  14  15     5871.14     5970.53    367.69 o 
   2  14  15       32.43       -2.12    182.60 o 
   4  14  15     6525.31     7667.72    500.34 o 
   6  14  15     9652.45     9517.14    558.82 o 
   8  14  15     1325.41     1308.83    309.84 o 
  10  14  15      237.39     -140.48    207.73 o 
 -21  15  15      644.34     1325.03    651.88 o 
 -19  15  15      256.28      -15.08    427.36 o 
 -17  15  15    22667.00    24589.22   1641.97 o 
 -15  15  15     9833.59    10928.41    640.92 o 
 -13  15  15      395.46      650.15    263.35 o 
 -11  15  15     4529.29     4265.72    390.31 o 
  -9  15  15     3917.70     4425.78    397.61 o 
  -7  15  15     1680.51     1467.11    228.76 o 
  -5  15  15     1353.64      879.77    192.34 o 
  -3  15  15    13359.01    14911.84    655.93 o 
  -1  15  15      417.85      288.58    236.23 o 
   1  15  15    13209.64    15591.36    668.63 o 
   3  15  15      394.53      926.26    277.26 o 
   5  15  15      685.14      765.29    282.48 o 
   7  15  15     3443.19     2893.81    307.56 o 
   9  15  15      312.47      531.11    248.73 o 
 -18  16  15     4972.50     4832.75    548.26 o 
 -16  16  15     3882.16     4321.37    425.85 o 
 -14  16  15     5479.62     6265.06    471.35 o 
 -12  16  15     8321.11     9794.97    893.62 o 
 -10  16  15     2185.34     2491.97    415.63 o 
  -8  16  15    13135.04    13223.13    783.87 o 
  -6  16  15     3733.22     3895.14    376.75 o 
  -4  16  15     2229.99     1838.12    306.74 o 
  -2  16  15     1188.56      885.73    273.52 o 
   0  16  15     1028.77      792.32    268.07 o 
   2  16  15     2338.72     2425.29    343.10 o 
   4  16  15     3306.99     3792.67    411.18 o 
   6  16  15     7468.47     7364.53    427.42 o 
   8  16  15     2372.95     1917.39    325.12 o 
 -17  17  15      617.24      379.00    473.41 o 
 -15  17  15      261.42      454.30    355.89 o 
 -13  17  15       80.12      -88.68    354.48 o 
 -11  17  15     2077.74     1334.71    376.12 o 
  -9  17  15       36.04      -62.14    307.94 o 
  -7  17  15     4546.97     3694.55    494.70 o 
  -5  17  15      881.58      821.57    270.63 o 
  -3  17  15     1839.23     1903.05    322.39 o 
  -1  17  15      256.30      174.88    252.84 o 
   1  17  15     3545.13     3340.04    391.12 o 
   3  17  15     1530.12     1629.19    335.75 o 
   5  17  15     3430.15     4338.30    361.75 o 
 -14  18  15      235.95      121.64    339.47 o 
 -12  18  15     5038.84     4485.44    968.88 o 
 -10  18  15      137.52      802.03    364.08 o 
  -8  18  15     2663.77     2311.73    492.01 o 
  -6  18  15      892.61      572.51    351.38 o 
  -4  18  15     6620.24     6688.24    475.92 o 
  -2  18  15      394.29       26.72    249.49 o 
   0  18  15     2115.11     1854.44    457.40 o 
   2  18  15    13516.07    15517.33    861.65 o 
   4  18  15      733.40      966.31    270.70 o 
 -11  19  15      458.31      442.71    554.80 o 
  -9  19  15     1829.09     1434.33    634.05 o 
  -7  19  15     8805.33     8411.20   1120.53 o 
  -5  19  15     5128.33     6226.72   1295.07 o 
  -3  19  15      212.46      232.83    456.55 o 
  -1  19  15       48.89       40.01    306.68 o 
   1  19  15      408.95      833.14    370.55 o 
 -28   0  16    24652.07    26770.83   1919.99 o 
 -26   0  16     1132.05     1162.74    634.70 o 
 -24   0  16      185.92      163.89    490.21 o 
 -22   0  16    16476.49    18344.08   1395.67 o 
 -20   0  16      107.70      833.65    467.30 o 
 -18   0  16    26551.50    26811.79   1607.36 o 
 -16   0  16     6055.62     6362.36    715.10 o 
 -14   0  16     3783.41     3045.52    375.34 o 
 -12   0  16     9119.29     8809.40    618.71 o 
 -10   0  16      945.34      674.41    229.02 o 
  -8   0  16    24742.55    23855.80    993.13 o 
  -6   0  16    13806.77    14026.54    902.43 o 
  -4   0  16   114074.39   106232.03   3365.90 o 
  -2   0  16    29603.19    27608.93   1138.18 o 
   0   0  16    35590.15    30782.28   1248.86 o 
   2   0  16    20419.13    18404.05    909.79 o 
   4   0  16     5793.40     4610.14    746.86 o 
   6   0  16     2313.53     2433.99    665.80 o 
   8   0  16    32282.58    29270.20   1312.86 o 
  10   0  16    57115.84    51667.01   1993.87 o 
  12   0  16     2968.47     3068.92    515.83 o 
  14   0  16    13198.92    10001.89   1177.95 o 
  16   0  16      948.28      891.06    427.34 o 
 -27   1  16      602.09      -12.10    381.04 o 
 -25   1  16     1987.62     2446.83    753.15 o 
 -23   1  16     3658.53     3388.79    507.77 o 
 -21   1  16    53738.88    57338.27   2075.02 o 
 -19   1  16    25449.51    27843.44   1181.80 o 
 -17   1  16       34.42      254.63    258.84 o 
 -15   1  16       42.83      -68.74    226.81 o 
 -13   1  16     3471.84     3379.73    271.35 o 
 -11   1  16     1354.96     1366.71    270.14 o 
  -9   1  16    21735.84    21068.69    637.64 o 
  -7   1  16    80615.35    76009.12   1757.99 o 
  -5   1  16    35096.33    32701.36    894.86 o 
  -3   1  16     5396.79     4905.33    333.70 o 
  -1   1  16     2761.26     3100.65    275.26 o 
   1   1  16     1622.26     1141.34    221.97 o 
   3   1  16    22144.80    20722.98    699.69 o 
   5   1  16     2672.55     2525.92    290.80 o 
   7   1  16     6024.87     5201.41    385.65 o 
   9   1  16     2587.95     1846.24    351.28 o 
  11   1  16    19976.39    19209.10    591.32 o 
  13   1  16     2703.05     2473.68    260.84 o 
  15   1  16    21544.75    20093.01    802.17 o 
  17   1  16    45872.09    43108.86   1315.68 o 
 -28   2  16    16218.41    14899.41    990.81 o 
 -26   2  16     3479.86     3263.57    548.65 o 
 -24   2  16     3966.19     3459.29    520.23 o 
 -22   2  16    16003.05    15183.64    987.79 o 
 -20   2  16      965.94      -16.20    419.15 o 
 -18   2  16    13437.34    12985.02    729.23 o 
 -16   2  16       63.00       74.36    291.80 o 
 -14   2  16      111.23        0.84    146.61 o 
 -12   2  16    24334.11    22858.21    683.20 o 
 -10   2  16    11030.01     9225.35    486.67 o 
  -8   2  16    13784.88    11374.38    447.37 o 
  -6   2  16    72842.07    68446.80   1612.23 o 
  -4   2  16    42196.57    41621.95   1081.03 o 
  -2   2  16      592.72      446.13    182.48 o 
   0   2  16    32648.89    31287.55    893.41 o 
   2   2  16    50078.32    45015.40   1190.27 o 
   4   2  16    23508.28    22659.76    617.95 o 
   6   2  16    10493.79     9589.24    385.03 o 
   8   2  16    42954.06    39964.25    962.72 o 
  10   2  16    18075.75    17128.60    557.91 o 
  12   2  16     1234.00     1029.06    224.74 o 
  14   2  16     6891.97     5684.00    362.51 o 
  16   2  16        6.70      309.14    211.04 o 
 -27   3  16      122.74      437.48    403.82 o 
 -25   3  16      655.66      492.14    391.40 o 
 -23   3  16       28.67       84.14    342.13 o 
 -21   3  16    28356.71    29512.39   1283.45 o 
 -19   3  16    18449.37    18625.38    925.80 o 
 -17   3  16      465.94      258.20    276.68 o 
 -15   3  16      575.10      -38.15    234.79 o 
 -13   3  16        6.27      -41.87    140.42 o 
 -11   3  16     1196.09     1038.96    165.02 o 
  -9   3  16      768.96      449.45    129.03 o 
  -7   3  16    35640.26    36213.33    812.19 o 
  -5   3  16    18186.46    18116.45    498.51 o 
  -3   3  16     7418.83     7957.14    320.11 o 
  -1   3  16     5903.88     6345.13    293.26 o 
   1   3  16    11845.91    11047.99    486.50 o 
   3   3  16    12402.12    11227.15    413.07 o 
   5   3  16       22.82     -110.74    146.95 o 
   7   3  16     4724.47     3968.35    287.75 o 
   9   3  16      652.62      561.68    194.73 o 
  11   3  16     6145.63     6002.34    355.04 o 
  13   3  16      597.00      593.86    207.86 o 
  15   3  16     6730.51     5854.61    375.64 o 
  17   3  16    19547.30    18691.28    647.72 o 
 -28   4  16     4515.50     4137.03    647.72 o 
 -26   4  16      204.09     -234.08    234.08 o 
 -24   4  16     1574.39      987.58    274.21 o 
 -22   4  16    21846.14    23036.68    808.57 o 
 -20   4  16      618.09      577.13    284.52 o 
 -18   4  16    30008.29    30960.41   1058.86 o 
 -16   4  16      159.52     -172.15    172.15 o 
 -14   4  16     9627.08     9893.99    446.68 o 
 -12   4  16    13801.20    12902.09    369.62 o 
 -10   4  16      950.97      427.57    147.59 o 
  -8   4  16    20378.19    19477.97    519.47 o 
  -6   4  16     5557.83     5301.46    268.33 o 
  -4   4  16    52994.52    52417.43   1126.71 o 
  -2   4  16     2686.27     2278.79    214.33 o 
   0   4  16        6.06     -126.62    126.62 o 
   2   4  16     3305.53     3108.58    243.74 o 
   4   4  16     9623.27     8759.38    383.19 o 
   6   4  16     9615.79     9231.85    403.91 o 
   8   4  16     5305.03     5092.92    327.26 o 
  10   4  16     5834.97     5427.94    346.45 o 
  12   4  16      673.47      325.29    201.25 o 
  14   4  16     2127.88     1673.52    318.22 o 
  16   4  16      991.35      956.77    238.26 o 
 -27   5  16        7.55     -133.96    298.84 o 
 -25   5  16       12.18     -213.72    248.38 o 
 -23   5  16     1126.10     1270.88    290.42 o 
 -21   5  16     4013.12     4050.77    466.04 o 
 -19   5  16      153.61     -136.17    200.43 o 
 -17   5  16    11391.90    11406.53    514.87 o 
 -15   5  16        2.20      192.46    198.11 o 
 -13   5  16     2252.58     2191.06    202.16 o 
 -11   5  16    31221.79    30284.06    661.95 o 
  -9   5  16        2.05      -80.58    138.79 o 
  -7   5  16    13280.35    13173.49    420.29 o 
  -5   5  16     2183.54     1892.98    201.05 o 
  -3   5  16     4714.53     4660.97    264.07 o 
  -1   5  16     2736.48     2351.17    241.99 o 
   1   5  16      136.07      190.13    145.01 o 
   3   5  16    29912.97    29164.81    759.13 o 
   5   5  16     1727.77     1704.73    251.04 o 
   7   5  16    26891.42    25604.21    725.78 o 
   9   5  16     1015.16      779.29    212.59 o 
  11   5  16     1139.16     1000.18    231.40 o 
  13   5  16     1395.79     1310.64    224.75 o 
  15   5  16      423.93      378.88    199.16 o 
 -26   6  16     6062.91     5165.52    516.83 o 
 -24   6  16       59.68     -280.33    280.33 o 
 -22   6  16     9487.18    10371.00    684.12 o 
 -20   6  16     2643.54     1833.69    294.10 o 
 -18   6  16    18159.64    19204.37    709.19 o 
 -16   6  16     1849.03     1989.60    278.43 o 
 -14   6  16     2201.61     2221.06    237.56 o 
 -12   6  16       20.88       28.33    112.49 o 
 -10   6  16    21764.51    22291.84    531.20 o 
  -8   6  16    29644.55    29837.29    719.60 o 
  -6   6  16     5938.67     6279.21    293.18 o 
  -4   6  16       30.03     -122.25    122.25 o 
  -2   6  16     9808.73    10043.06    419.82 o 
   0   6  16     4090.77     4835.40    301.21 o 
   2   6  16     1640.97     1741.06    235.81 o 
   4   6  16    10172.59     9632.54    408.08 o 
   6   6  16     2132.17     1437.89    226.95 o 
   8   6  16     4339.71     4539.88    323.43 o 
  10   6  16     7185.30     6724.85    386.49 o 
  12   6  16     3443.64     3087.17    406.86 o 
  14   6  16     1231.01     1324.32    232.82 o 
  16   6  16      661.79      859.02    220.17 o 
 -27   7  16      346.63      217.66    318.45 o 
 -25   7  16      213.26       -9.10    307.36 o 
 -23   7  16    14041.11    15101.48   1432.67 o 
 -21   7  16     1150.06     1036.06    324.57 o 
 -19   7  16     2392.36     1479.49    295.40 o 
 -17   7  16    25982.61    26504.15    758.37 o 
 -15   7  16    16331.75    18291.77    929.75 o 
 -13   7  16      996.67      868.37    202.38 o 
 -11   7  16    25241.08    24818.42    532.55 o 
  -9   7  16    27073.15    27265.91    622.29 o 
  -7   7  16        3.79     -110.52    114.82 o 
  -5   7  16       96.98       55.19    130.47 o 
  -3   7  16     4595.95     4628.81    290.56 o 
  -1   7  16      801.20      676.77    168.04 o 
   1   7  16     2054.50     2268.02    231.29 o 
   3   7  16     6264.86     6023.73    337.46 o 
   5   7  16     9464.20     8568.78    558.08 o 
   7   7  16    36149.80    34629.36    903.40 o 
   9   7  16     5117.42     4990.66    345.23 o 
  11   7  16      426.59      454.36    217.17 o 
  13   7  16     4371.22     3875.85    301.45 o 
  15   7  16     6388.49     6233.79    355.02 o 
 -26   8  16    17561.32    17301.61    959.38 o 
 -24   8  16     2865.81     2602.57    361.27 o 
 -22   8  16     1188.40      524.75    285.84 o 
 -20   8  16     1610.37     1062.94    273.96 o 
 -18   8  16    12570.68    11908.91    548.79 o 
 -16   8  16     2335.40     1988.81    286.89 o 
 -14   8  16    13495.32    12271.48    722.23 o 
 -12   8  16     1405.39     1296.89    163.32 o 
 -10   8  16     3000.35     3066.86    205.10 o 
  -8   8  16    10250.93    10966.23    392.48 o 
  -6   8  16     3252.89     3228.14    234.86 o 
  -4   8  16     3433.00     3343.43    248.81 o 
  -2   8  16    35658.86    37019.53    968.70 o 
   0   8  16    34263.23    36689.66    898.60 o 
   2   8  16     9112.36     8627.33    387.12 o 
   4   8  16     9486.52     9124.24    580.59 o 
   6   8  16     6730.48     5821.03    360.19 o 
   8   8  16      601.84      698.52    217.03 o 
  10   8  16     8737.39     8976.87    449.82 o 
  12   8  16     4699.16     4829.64    320.23 o 
  14   8  16     1584.93     1129.56    234.34 o 
 -25   9  16     1685.53     1230.39    371.52 o 
 -23   9  16    10161.70     9563.67    542.22 o 
 -21   9  16     3220.13     2754.00    349.82 o 
 -19   9  16    14436.34    13927.33    732.27 o 
 -17   9  16    22023.83    23032.23    972.59 o 
 -15   9  16      408.80      444.19    236.06 o 
 -13   9  16     1320.08     1213.58    248.00 o 
 -11   9  16    16435.28    15637.08    552.63 o 
  -9   9  16    11477.95    11570.51    468.93 o 
  -7   9  16      172.34     -109.55    136.26 o 
  -5   9  16    20511.97    20083.94    578.45 o 
  -3   9  16    15236.47    15418.97    530.99 o 
  -1   9  16    12438.66    13233.86    475.49 o 
   1   9  16      233.83       90.19    161.83 o 
   3   9  16     2378.89     2333.80    257.45 o 
   5   9  16    25055.56    25152.80    727.78 o 
   7   9  16    17166.90    17206.60    592.60 o 
   9   9  16        0.62       77.40    185.80 o 
  11   9  16     4969.55     4778.66    343.79 o 
  13   9  16    16329.83    17175.71    561.07 o 
 -24  10  16     4986.54     5002.99    490.91 o 
 -22  10  16      432.33        6.66    247.94 o 
 -20  10  16      573.54      886.47    360.08 o 
 -18  10  16      174.83     -212.29    212.29 o 
 -16  10  16      773.93      885.95    301.12 o 
 -14  10  16      431.44       61.66    208.71 o 
 -12  10  16     1038.19      754.65    242.34 o 
 -10  10  16      556.97      194.11    180.38 o 
  -8  10  16    11943.46    12942.19    453.26 o 
  -6  10  16      777.45      584.59    177.34 o 
  -4  10  16    14869.96    14629.98    636.72 o 
  -2  10  16    42007.75    46610.80   1002.07 o 
   0  10  16    20596.55    22632.47    614.10 o 
   2  10  16      375.08      180.49    167.28 o 
   4  10  16     8261.21     7107.44    384.35 o 
   6  10  16    13652.52    13582.31    525.51 o 
   8  10  16      290.03      298.42    196.33 o 
  10  10  16     1648.89     1801.18    280.57 o 
  12  10  16     6341.44     6545.67    366.22 o 
  14  10  16     3381.62     3648.72   1507.10 o 
 -23  11  16     8386.92     9352.64   1015.73 o 
 -21  11  16     1041.04      974.48    278.35 o 
 -19  11  16        2.85       15.64    233.37 o 
 -17  11  16     7341.61     6815.42    543.91 o 
 -15  11  16      312.82      149.25    274.68 o 
 -13  11  16     2202.76     1330.55    294.12 o 
 -11  11  16     1002.26     1406.82    268.03 o 
  -9  11  16    14157.67    13958.95    532.85 o 
  -7  11  16     3221.41     3019.69    282.62 o 
  -5  11  16     1878.65     1453.63    230.98 o 
  -3  11  16     3142.87     3205.64    316.98 o 
  -1  11  16     4645.09     4891.92    336.59 o 
   1  11  16     6761.79     7612.07    402.70 o 
   3  11  16     3673.59     3804.60    318.45 o 
   5  11  16       32.23      -84.32    164.12 o 
   7  11  16       38.74      241.60    186.64 o 
   9  11  16     2467.77     2204.97    286.50 o 
  11  11  16      667.77      577.05    213.01 o 
  13  11  16    13584.11    13635.19    543.50 o 
 -22  12  16     2302.64     1795.77    399.67 o 
 -20  12  16       24.60     -207.58    286.64 o 
 -18  12  16     4225.78     4518.22    876.46 o 
 -16  12  16     4672.58     4517.13    469.71 o 
 -14  12  16      334.01      -73.45    211.61 o 
 -12  12  16     6781.69     6451.57    445.33 o 
 -10  12  16     1215.66      683.58    217.95 o 
  -8  12  16      214.50      135.32    191.85 o 
  -6  12  16     6960.34     7324.50    338.73 o 
  -4  12  16    12046.99    12455.09    488.64 o 
  -2  12  16     6715.06     7450.21    396.01 o 
   0  12  16      958.70      783.37    219.76 o 
   2  12  16      420.50      424.10    218.51 o 
   4  12  16     1142.24     1344.49    252.10 o 
   6  12  16      465.46       51.45    196.95 o 
   8  12  16       43.36      -18.01    222.86 o 
  10  12  16      462.71      779.61    285.33 o 
  12  12  16     9476.44     9524.88    526.54 o 
 -21  13  16       14.17     -236.37    296.64 o 
 -19  13  16        3.51     -150.71    294.99 o 
 -17  13  16       93.30      150.90    302.51 o 
 -15  13  16     9646.77     9560.98    537.03 o 
 -13  13  16     4847.74     4519.67    401.09 o 
 -11  13  16      275.27      124.07    227.81 o 
  -9  13  16      850.63      710.67    224.37 o 
  -7  13  16     3051.42     2647.12    239.82 o 
  -5  13  16     9180.58    10044.28    441.87 o 
  -3  13  16     5947.08     6637.50    381.37 o 
  -1  13  16    12954.24    14481.13    548.58 o 
   1  13  16    11677.04    12262.10    512.82 o 
   3  13  16        4.42      211.91    202.71 o 
   5  13  16     1664.64     1453.46    267.41 o 
   7  13  16     2065.69     2048.63    350.53 o 
   9  13  16     9387.04     9712.69    526.48 o 
  11  13  16      452.63      452.54    496.49 o 
 -20  14  16     1110.24     1432.47    407.01 o 
 -18  14  16     7618.80     8363.93    646.49 o 
 -16  14  16     5127.07     5425.97    532.81 o 
 -14  14  16       57.71      231.51    239.16 o 
 -12  14  16     3417.13     3291.36    364.69 o 
 -10  14  16    12368.69    13722.05    802.10 o 
  -8  14  16     6146.99     6084.17    381.62 o 
  -6  14  16      710.63      423.37    171.92 o 
  -4  14  16     3003.30     2811.93    284.67 o 
  -2  14  16     1232.49      904.56    228.30 o 
   0  14  16     1395.52      955.56    236.85 o 
   2  14  16     3714.28     4020.91    341.40 o 
   4  14  16    10005.32    13053.61    641.25 o 
   6  14  16      442.33      719.81    296.43 o 
   8  14  16      992.51      557.20    254.79 o 
  10  14  16      166.19      279.96    400.90 o 
 -19  15  16     1837.20     1614.98    626.26 o 
 -17  15  16     1035.66     1441.46    535.39 o 
 -15  15  16     8783.35     8811.91    541.72 o 
 -13  15  16    19267.86    21321.48    837.00 o 
 -11  15  16     9152.84     9920.04    562.38 o 
  -9  15  16       25.05      295.50    288.58 o 
  -7  15  16      940.70      797.97    219.60 o 
  -5  15  16       24.49      -13.89    157.69 o 
  -3  15  16      188.32      196.01    236.35 o 
  -1  15  16     2041.83     1814.67    307.87 o 
   1  15  16     5635.63     5859.36    455.81 o 
   3  15  16     2175.95     2933.37    379.90 o 
   5  15  16     3296.69     3370.37    394.92 o 
   7  15  16    12664.50    13420.89    559.15 o 
 -18  16  16     4702.01     4952.53    597.36 o 
 -16  16  16     1334.17     1543.79    540.72 o 
 -14  16  16      562.89      373.80    275.28 o 
 -12  16  16     3631.03     3576.70    390.86 o 
 -10  16  16     8210.01     8085.70    554.52 o 
  -8  16  16    12035.91    14976.21    917.03 o 
  -6  16  16     2660.57     2336.87    463.35 o 
  -4  16  16      132.54      -58.48    367.65 o 
  -2  16  16       30.21      -87.08    230.35 o 
   0  16  16     4221.61     4079.11    410.42 o 
   2  16  16    12054.90    12745.03    642.01 o 
   4  16  16    16666.22    18146.33    774.08 o 
   6  16  16    10309.67    11227.49    511.37 o 
 -15  17  16    21761.29    23958.38   1134.97 o 
 -13  17  16     9445.72    10797.56    745.21 o 
 -11  17  16     5046.60     6146.98    596.63 o 
  -9  17  16     1561.32     1302.06    392.51 o 
  -7  17  16      437.72      453.64    521.33 o 
  -5  17  16     2302.71     2581.17    345.14 o 
  -3  17  16     1126.58      737.20    283.20 o 
  -1  17  16     8944.15    10590.72    584.68 o 
   1  17  16      567.08      980.97    312.46 o 
   3  17  16      367.59       44.07    272.74 o 
 -12  18  16      543.88      593.06    431.23 o 
 -10  18  16    11726.25    13430.87   1221.82 o 
  -8  18  16     9963.21    10596.09   1252.52 o 
  -6  18  16     1157.06      416.34    451.88 o 
  -4  18  16      926.05      442.63    278.00 o 
  -2  18  16     1653.93     1493.38    328.08 o 
   0  18  16      188.57       77.65    264.70 o 
   2  18  16     5126.65     5283.42    759.52 o 
  -7  19  16     1286.99      699.56    626.32 o 
  -5  19  16      165.78      540.79    565.75 o 
 -27   1  17      380.47      137.61    404.37 o 
 -25   1  17        0.08       17.64    632.86 o 
 -23   1  17       32.67      -50.30    328.57 o 
 -21   1  17     2868.05     2690.69    942.89 o 
 -19   1  17     1075.24     1085.20    352.01 o 
 -17   1  17     1707.67     1050.29    319.73 o 
 -15   1  17      686.23      537.76    414.43 o 
 -13   1  17        3.31       22.70    152.84 o 
 -11   1  17     4494.10     4230.33    345.39 o
[truncated: 85,602 more chars]
